# Supplementary material for: Integration of LC-HRMS and 1H NMR metabolomics data fusion approaches for classification of Amarone wine based on withering time and yeast strain
Source: Food Chem X. 2024 Jul 2;23:101607. doi: 10.1016/j.fochx.2024.101607 (PMC11279979; doi:10.1016/j.fochx.2024.101607)
Supplement: Supplementary material 2 — Table S2. metabolomics dataset resulting from the LC-HRMS analysis (MS-DIAL software). [file mmc2.xlsx]

## Sheet: S1. Sample Legend
Table S1. Amarone wine sample legend and total dry extract (g/l).
ID sample	Blend1	Withering time2	Yeast type	Total dry extract (g/l)3
A1	mix	t1	INVERNO 1936	22.05
A2	mix	t1	INVERNO 1936	22.3
A3	mix	t1	INVERNO 1936	21.05
A4	mix	t1	INVERNO 1936	18.95
A5	mix	t1	INVERNO 1936	21.8
A6	mix	t1	INVERNO 1936	21.3
A7	mix	t1	INVERNO 1936	22.2
A8	mix	t1	INVERNO 1936	21.3
A9	mix	t1	INVERNO 1936	20.25
A10	mix	t1	INVERNO 1936	22.15
A11	mix	t1	Vulcano	22.8
A12	mix	t1	Vulcano	22.85
A13	mix	t1	Vulcano	22.3
A14	mix	t1	Vulcano	19.2
A15	mix	t1	Vulcano	22.7
A16	mix	t1	Vulcano	22.05
A17	mix	t1	Vulcano	22.4
A18	mix	t1	Vulcano	22.7
A19	mix	t1	Vulcano	21.8
A20	mix	t1	Vulcano	22.7
A21	mix	t2	INVERNO 1936	22.7
A22	mix	t2	INVERNO 1936	\
A23	mix	t2	INVERNO 1936	25.3
A24	mix	t2	INVERNO 1936	21.05
A25	mix	t2	INVERNO 1936	21.2
A26	mix	t2	INVERNO 1936	21.7
A27	mix	t2	INVERNO 1936	24.8
A28	mix	t2	INVERNO 1936	22.4
A29	mix	t2	INVERNO 1936	\
A30	mix	t2	INVERNO 1936	22.55
A31	mix	t2	Vulcano	22.7
A32	mix	t2	Vulcano	\
A33	mix	t2	Vulcano	26.1
A34	mix	t2	Vulcano	21.55
A35	mix	t2	Vulcano	22.2
A36	mix	t2	Vulcano	21.7
A37	mix	t2	Vulcano	26.55
A38	mix	t2	Vulcano	22.7
A39	mix	t2	Vulcano	\
A40	mix	t2	Vulcano	23
A41	mix	t3	INVERNO 1936	21.9
A42	mix	t3	INVERNO 1936	24
A43	mix	t3	INVERNO 1936	23.35
A44	mix	t3	INVERNO 1936	23.1
A45	mix	t3	INVERNO 1936	23.35
A46	mix	t3	INVERNO 1936	25.15
A47	mix	t3	INVERNO 1936	22.7
A48	mix	t3	INVERNO 1936	21.3
A49	mix	t3	INVERNO 1936	24.4
A50	mix	t3	INVERNO 1936	27.25
A51	mix	t3	Vulcano	21.8
A52	mix	t3	Vulcano	24.55
A53	mix	t3	Vulcano	24
A54	mix	t3	Vulcano	24.1
A55	mix	t3	Vulcano	23.7
A56	mix	t3	Vulcano	25.7
A57	mix	t3	Vulcano	23.35
A58	mix	t3	Vulcano	21.2
A59	mix	t3	Vulcano	24.5
A60	mix	t3	Vulcano	27.4
A61	mix	t4	INVERNO 1936	28.25
A62	mix	t4	INVERNO 1936	26.45
A63	mix	t4	INVERNO 1936	28.25
A64	mix	t4	INVERNO 1936	26.1
A65	mix	t4	INVERNO 1936	26.95
A66	mix	t4	INVERNO 1936	26.95
A67	mix	t4	INVERNO 1936	26.45
A68	mix	t4	INVERNO 1936	27.25
A69	mix	t4	INVERNO 1936	29.9
A70	mix	t4	INVERNO 1936	27.1
A71	mix	t4	Vulcano	28.4
A72	mix	t4	Vulcano	27.35
A73	mix	t4	Vulcano	26.8
A74	mix	t4	Vulcano	25.65
A75	mix	t4	Vulcano	26.45
A76	mix	t4	Vulcano	26.6
A77	mix	t4	Vulcano	30.05
A78	mix	t4	Vulcano	27.5
A79	mix	t4	Vulcano	29.3
A80	mix	t4	Vulcano	26.45
1 mix= mix of Corvina, cv. Corvinone, cv. Rondinella, cv. Merlot, cv. Molinara grape varieties in different percentages according to the Disciplinary of Production of Amarone wine
2 t1= before withering; t2= 1/3 withering time; t3= 2/3 withering time; t4= end of withering
3 The analyses were conducted at Vassanelli Lab srl, Bussolengo (VR), Italy; used as normalized factor in our datasets
Time points*:
t1= 24/09/2021- initial time (0 days)
t2= 18/10/2021- 24 days
t3= 15/11/2021- 52 days
t4= 15/12/2021- 82 days
*= date format in italian style (day/month/year)
