# Supplementary material for: Integration of LC-HRMS and 1H NMR metabolomics data fusion approaches for classification of Amarone wine based on withering time and yeast strain
Source: Food Chem X. 2024 Jul 2;23:101607. doi: 10.1016/j.fochx.2024.101607 (PMC11279979; doi:10.1016/j.fochx.2024.101607)
Supplement: Supplementary material 3 — Table S3. VIP markers of LC-HRMS analysis related to withering time class of information. [file mmc3.csv]

Table S2. metabolomics dataset resulting from the LC-HRMS analysis (MS-DIAL software).
Compound name1	Average Rt(min)	Average Mz	MS1 isotopic spectrum	MS/MS spectrum	A1	A2	A3	A4	A5	A6	A7	A8	A9	A10	A11	A12	A13	A14	A15	A16	A17	A18	A19	A20	A21	A22	A23	A24	A25	A26	A27	A28	A29	A30	A31	A32	A33	A34	A35	A36	A37	A38	A39	A40	A41	A42	A43	A44	A45
(-)-Epiafzelechin	5.573	275.11127	275.11127:67075380 276.11462:42866540 277.11798:9004322	51.4853:34986 53.82058:41578 55.05523:59044 56.6147:33651 56.96576:204830 70.06612:62220 72.0816:93820 73.08518:61963 84.0819:58418 91.05496:73402 100.80637:38491 103.3925:45963 110.97606:102227 122.23235:38806 128.9865:154555 131.01909:81189 158.70651:42022 174.99229:85324 176.86078:36701 193.00264:68064 199.13252:37657 235.2948:42190 250.94382:45855 275.11151:336545	119233064	105120664	84241520	4456758	178500976	168867360	121136944	128811152	79240128	99338360	122070200	149715216	3525840	86932384	139608016	101359672	102504152	11059222	2804384	166807456	116294624	47854088	3678074	2677167	27426632	2424508	133198000	6787503	89152864	101729184	115782576	51247400	62883004	2709301	3406748	46582296	122374424	3332288	4720366	6850150	113154384	93762168	88816104	111930880	82055560
(+)-3-(3,4-Methylenedioxyphenyl)-1,2-propanediol	22.899	197.0793	197.07921:4007433 198.08256:547899 199.08592:560362	55.50571:2582 56.96583:19848 58.96186:4509 59.25286:2322 63.6462:2600 65.12774:2476 71.9528:2410 72.93816:9163 73.93856:4359 76.98602:2989 90.94831:2719 103.02467:6262 115.70457:2720 121.03491:4524 140.16893:3231 142.43916:2838	365294	6834129	298494	256848	1529568	1028431	2651379	3785065	3667152	11303823	915432	1171590	655269	628294	782292	1110480	2189552	1562543	1485080	1863341	25632608	29162252	29969504	28084056	30482408	7756788	50522040	53390124	48592224	68104344	21900138	82491664	12551654	18017584	78088760	10398317	29836308	22458500	12346211	49191100	28179692	49758860	46848740	43950396	24682812
(13E)-11a-Hydroxy-9,15-dioxoprost-13-enoic acid	21.972	353.23114	353.23141:9967915 354.23476:2055488 355.23812:177032	51.44046:3718 53.17506:4261 58.64253:4484 62.38985:3797 103.57979:5137 113.74427:4488 113.76181:4607 117.94028:4652 159.5708:5361 210.52878:5650 353.23105:65738	50112572	106807624	9278496	10219628	9191101	35601312	52307536	37680568	58859084	151514848	86641264	63731492	30859560	15420241	13347795	86109464	72752552	9569889	30895454	66373124	114005024	223715280	329619392	73255712	133886120	52885232	21475718	135168768	93806960	201166688	121263840	244981712	320998368	82755176	198747808	90926608	23337828	150890944	102626080	237542992	30591746	1655125	5976698	15287545	16197227
(1alpha,2alpha,4betaH,6alpha,8R)-p-Menthane-2,6,8,9-tetrol	4.979	203.13994	203.13974:3953520 204.14309:4544829 205.14645:1143833	70.0662:53210 118.46561:30066 179.13123:26114 192.19789:34723 203.05324:69467	22361456	29373800	28166250	21479062	1031689	3554144	7062014	5659284	2700242	5473586	5254716	10761411	1412400	1763402	3638132	3738694	21396590	5658453	182021	19062200	2356016	21150614	3768174	848183	115221056	546790	14564827	3035398	4063456	5979668	9109657	6092521	43522132	3086432	8281746	1987839	14523529	13144905	3204786	8240026	17662008	12201121	20918810	24957558	10131841
(2E,8Z)-Decadiene-4,6-diyn-1-yl 3-methylbutanoate	5.271	231.14592	231.14586:2746228 232.14921:915567 233.15257:0	56.94347:10861 56.96574:22577 59.2482:9410 59.5844:10769 65.59944:8889 68.05025:10588 70.06604:129286 72.93796:33704 73.93865:10607 78.80228:13136 103.02462:25980 113.46893:11529 131.01938:28624 188.87863:11962	3442148	604257	492757	268050	324514	852840	1730270	621015	253625	2339129	2099552	412983	1385465	369867	921024	86343	5180530	464907	72260	2097193	2031333	24026884	1991196	297885	156136688	1134076	1518140	1918031	2319013	11389824	12524190	3740494	23568942	1143528	4676812	1161021	4045412	9858938	3490285	1531674	20801624	20822426	20458306	20088666	29351110
(4R,5S,7R,11x)-11,12-Dihydroxy-1(10)-spirovetiven-2-one 12-glucoside	26.612	415.21295	415.21295:10008598 416.2163:3069064 417.21966:516948	54.23616:3609 56.00035:4083 79.05521:4181 80.03484:3973 80.40556:4049 86.74223:5317 91.05518:35553 103.05469:7504 107.08623:14777 109.07196:5017 114.27383:4336 117.07044:11018 119.0861:679115 120.72767:4411 133.06506:10058 134.30617:5000 135.08081:5670 136.40106:4506 162.47211:4420 203.24612:4902 223.63957:5111 298.68704:6037 336.1557:5202 339.02994:5661 406.83115:5431	3502556	9898948	1626445	1359816	10590098	2087292	3812164	4011686	23808426	28426910	9256167	3959668	6339652	10120960	4923201	28738434	7482114	2279939	27901526	5722026	25799658	56784424	30537054	69031880	38387436	49693704	43455040	33947508	23152108	49188736	31656940	31759938	25066372	34287764	24172386	23547362	19955628	46829492	17911848	49604740	46827948	97674224	36138856	28361286	22784568
(6E)-Piperamide-C7:1	17.01	302.20847	302.20834:12968456 303.21169:2223477 304.21505:596384	56.96579:10898 63.79782:10387 86.09726:997633 88.01817:10502 113.87399:10583 132.10173:11190 133.03464:19529 143.11838:149860 173.69955:10926 187.0453:12448 189.93703:10184 206.83536:11032 286.4325:11628	23871354	15647619	3261811	1187842	4948984	13201829	46473324	17036358	12848718	28693152	20349380	21460554	4996770	1699682	12656455	19425274	77912416	13720591	5614537	41889232	18716446	44698664	35157328	6069187	28210250	9482745	57836832	30360476	18303550	29752396	42339924	146962064	43825996	26749314	90435000	18316092	50219700	50927980	57756880	96715992	48402900	51861604	65231476	83644536	58383360
(E)-Resveratrol 3-glucoside 4'-sulfate	4.959	236.05577	236.05551:22906214 237.05886:6900934 238.06222:4270470	53.03978:19905 55.01884:19428 56.96584:357515 57.0347:40603 57.43603:16099 69.03442:58400 70.83788:15702 78.02934:18163 80.34058:14422 84.01549:18582 85.02928:29144 97.02914:18083 98.97617:129284 99.35928:18582 106.02872:62040 110.97559:16944 112.99151:110504 116.98667:62175 127.60134:15653 128.9865:30543 131.00192:112598 154.09294:16885 192.0486:20248	164154928	94460864	159134400	28239272	115820512	75234088	70564200	212752512	107310328	85423128	132934448	112900864	217801360	42499868	114511680	134094840	78203568	91432432	82789136	105027952	175173168	67247976	234125456	72050680	138146272	130521984	366715776	180908576	197756768	146417456	182640128	79784056	217622608	78698472	200170272	130014984	334542688	333991552	125874520	136405296	142559952	94297360	171507312	156072448	116636904
(R)-Dihydromaleimide	4.119	141.05136	141.05148:69875816 142.05483:20410484 143.05819:28993274	56.96583:90481 57.18893:46778 58.99887:449439 59.36947:40774 77.00951:48854 81.81301:48517 82.01453:74789 84.95114:42801 100.02515:462531 107.27035:47185 108.45074:46903 109.15041:50432 118.03565:276494 123.4422:59440 130.96313:49681	792254080	77797176	266045808	646412928	104461568	871980288	735930944	655773504	528186144	1044841792	737830080	485079904	201843136	108355416	850081792	253794288	792225472	802431168	788657024	751382080	170047200	1273234816	630104128	189842288	495860992	587481280	603986816	180058688	850054336	133624304	661399616	733909504	584846720	342104384	844232320	1156398720	491425888	228594144	482468416	682380864	254052160	918982144	1265092224	788077568	582375616
(R)-Methysticin	4.498	273.08276	273.08231:13793720 274.08566:2102891 275.08902:1536507	58.04224:4927 64.21497:5025 68.0501:5805 69.03448:9154 70.06608:791517 71.05012:9635 74.02473:8280 88.03996:19289 94.54416:6632 98.03565:269880 112.05115:15076 116.07101:47210 119.01885:15794 135.49211:6056 140.0459:19189 149.3233:5594 158.05623:57842 273.11954:19208	59703104	98061248	18545480	37887420	74143056	63853756	71957728	51031420	69965248	126573936	84127160	39664420	52306800	63296984	88320232	36972084	88332856	61982456	50875104	58656888	105989360	55539700	2160021	69875912	99837352	93381504	99274176	60403176	97568128	147106432	87370456	19579154	646945	78373088	51199652	52515620	70968208	53955236	38737068	130531648	49420552	63336540	69519344	80610896	76333440
(S)-2-Azetidinecarboxylic acid	4.1	100.02501	100.02521:27185148 101.02856:4143796 102.03192:102790528	56.96592:181714 57.14006:21898 57.26026:18152 58.2999:16218 58.96183:67228 58.99886:292843 60.99654:20576 77.00926:60779 82.015:26036 87.71356:17948 100.02528:63190	219202208	261050304	271878016	250282016	102396472	115858240	328504416	47515764	268449632	387099584	336630688	181079248	295724928	341288224	35333876	214731152	260817744	390157440	68603280	251126800	116492176	49627252	338298336	247526976	347330336	120806232	229148176	63523804	363266336	170423760	47519164	292935648	217523024	96750680	259473328	357253760	214449904	72252080	230552592	63165352	92768632	157802816	353818720	107590792	308461504
(S)-2,3,4,5-Tetrahydropiperidine-2-carboxylate	16.984	126.04797	126.04808:7925772 127.05143:2135238 128.05479:1966649	51.46929:43660 53.35466:33363 55.64461:37722 56.96585:1355120 57.94622:34338 58.57613:39455 71.95287:537059 78.48559:41509 84.96046:117232 90.40952:42655 92.43394:36671 106.32786:43543 116.62605:43899	19609330	5994647	12271764	20265296	31156194	20102018	20856988	30368840	83270344	79629680	18746106	20108242	32848942	5758920	20342214	60254896	50244436	19372866	39819952	26528754	15159970	55483940	56764180	62181400	23554662	52430924	90297088	45900156	60701480	15777230	35982716	90938048	32661000	35310680	23268214	43708544	85883856	39412024	67448128	40869780	30552086	55863292	50698300	59857756	77316960
(S)-alpha-Amino-4-carboxy-3-furanpropanoic acid	15.828	198.04622	198.04663:9717677 199.04998:33070270 200.05334:4886499	56.96583:18459 60.98755:15733 73.49426:6810 75.63728:6519 78.99796:24800 97.00847:50988 99.22688:7838 114.61453:6880 156.97488:72024 174.98552:842382 176.98988:15619 192.99635:15010 198.00153:29284	37323880	36445404	25753874	23196310	32810182	19938576	20256734	53080908	34879088	27502320	14507955	90182976	44288344	23689318	28409402	23955510	24307218	51103788	21792370	24593296	21986530	31778798	37063104	9788486	25178108	50846160	37316140	40580080	101903328	23733238	40866448	33019166	34871816	62822272	52850464	20660876	29836330	29018544	36169548	21711684	14749177	37512176	29190836	14421256	9749164
(S)-Homostachydrine	24.918	158.15466	158.15454:4599846 159.15789:568812 160.16125:0	56.96589:10349 57.07086:3381 62.22031:2653 78.9981:5357 97.00803:10704 99.25139:4005 134.75133:3070	34946908	39887924	62690192	29460588	58719424	30024800	33975268	25338204	52344808	30385162	32274084	33617568	55416372	43698648	30301318	34559776	33039556	27985288	35545612	35941212	11546649	31841040	35365136	54329108	30148498	28701586	32210418	26897700	28846482	59604868	30248824	63574432	7224720	34766392	30724294	27160084	65126784	32477210	37245560	31627490	52481192	37740384	59002196	28023388	42358556
(S)-N-Methylcoclaurine	14.939	300.19272	300.19318:4248419 301.19653:725299 302.19989:367402	55.05507:4674 56.96589:7086 58.10739:3556 70.06613:355344 72.08179:8220 79.09521:2747 83.41634:3660 84.08148:4353 84.85226:2992 84.96046:4429 86.09726:24481 86.16382:3458 99.7746:3226 116.07082:6644 141.10236:6561 179.43805:3283 201.1237:7434 218.62531:4369 229.15562:21443 230.93015:11241 235.95146:4870 239.93646:4506 248.94153:28599 266.95337:6419 300.19232:8127	11125565	3415096	1293993	271333	833551	3361639	86220768	3967354	1271345	6229436	21491160	17202206	1449483	756657	2359728	1516839	145762656	10659160	521994	63161580	1624821	2219652	11374881	2372323	3338980	1151398	6194372	5705646	2445274	12192458	14914057	23886778	9748565	3226784	33477702	1123614	3011404	7085288	6789828	41531940	5884421	26712604	15540745	54956876	25379832
(Z)-3-nonenal	22.295	141.12793	141.12773:426875 142.13108:0 143.13444:0	56.96577:24030 58.96175:39057 58.99883:9617 62.78263:5793 102.20319:5852 118.03556:7880	670792	984905	237516	40554	39109	71151	458873	76668	822870	517363	732915	123610	245371	38579	3690.329297	614620	1273862	36903	296697	113548	122826	623741	3917892	98509	770663	261436	317001	845017	422019	615343	279020	650408	2095492	135112	1275682	67749	209734	624085	706130	408637	1563348	69677	785386	720050	222503
1-(3-Furanyl)-6,7-dihydroxy-4,8-dimethyl-1-nonanone	29.456	267.15756	267.15784:1452041 268.16119:202903 269.16455:69543	54.538:947 55.05507:961 58.97179:924 60.62801:900 101.0303:1024 136.3933:1024 201.43102:1050 267.16003:2328	711237	3321463	408904	267768	315795	358560	340062	689264	7740136	13837152	414237	275634	2367594	120514	361434	1254672	176732	313423	994143	665519	9777176	528898	93953744	8322102	6605254	18669624	91555216	16796190	3287332	14426472	9346958	791839	30188646	7250118	11185930	2176166	57287420	24526552	2463858	27470150	11093756	14934025	47953776	10204084	17252076
1-Aminocyclopropanecarboxylic acid	4.154	100.02511	100.02512:32254492 101.02847:6107870 102.03183:120987264	51.67349:18840 56.9658:216566 58.96178:74660 58.99881:350411 65.10798:16741 77.00921:80597 100.02499:46817	80577792	115756416	93351152	92019256	113013832	70569480	328504416	138844448	99526496	387099584	345062176	59180776	67810360	338868928	346563520	115262640	140098880	390157440	223604528	219388688	104425440	636130944	226835504	23512274	257594592	266482480	213501952	178997408	189412544	202829408	239693024	246343856	104756608	124624904	254460864	46975872	161831088	220899904	192374528	179371904	165944640	291651936	180891584	115096144	281071936
1-Piperidinecarboxaldehyde	3.785	112.11283	112.11272:12804205 113.11607:1228527 114.11943:0	52.43645:7899 54.6687:8328 55.05531:55307 55.91834:8634 56.05055:10134 70.94278:11560 75.41257:8984 84.08169:109626 112.11266:34869	76253384	49604716	91289224	17125004	127156168	120119360	186290256	92894760	62487836	179356352	106401896	71985440	88203448	12671462	75025680	14005917	405056672	178953248	115634792	174074144	170757248	115693232	96520840	95012440	9220427	36050492	183463200	51382972	114271104	154901440	162035088	167841600	152245824	144215056	93688640	109877592	160321952	104787480	98646872	99131176	50107736	76670880	9832944	13209737	102751976
1,1'-Ethylidenebistryptophan	18.155	435.20114	435.20078:5619175 436.20413:1806316 437.20749:168758	52.46127:3327 56.40755:3182 60.24143:5398 66.10567:3679 70.00949:3770 72.08178:4645 100.7449:4152 120.08116:5810 131.15683:4896 253.81041:4412 254.82098:5224 290.31891:4720 304.98065:5086 326.06717:4851 351.90253:4863 435.20026:190833	22793166	36516440	17895918	17910350	24640534	36676492	27038972	22741186	39348540	26859780	14250171	35449228	23260478	19917330	29888130	31762590	33175360	14078613	28745358	24920878	37549792	55344124	15820669	15409542	31959408	42118012	19455474	20835514	33492716	31561162	39325440	57579688	14296345	19592804	41964944	39057432	17736414	19974122	36813824	34797720	26958000	19149074	34987776	34502180	31048920
1,3,7-Trimethyluric acid	5.819	106.04205	106.04212:21922306 107.04547:10007758 108.04883:1485408	54.02802:14261 55.05529:22463 56.96588:1429800 57.8621:13932 58.46321:15263 71.95288:101615 74.9249:14930 77.06123:17150 83.39111:18047 92.24867:18403	11894152	61703360	91151264	33041744	63589044	86382984	46940604	102885096	74062392	44788992	11703427	71595600	109607296	77421168	54800832	43463516	88654656	6257794	92583024	91974664	149708992	114322704	35467128	75022784	40099556	76641376	86443960	112526608	53626344	91233464	48286156	77661336	123943040	167270864	33450236	116551960	67917152	57095580	108971344	35117728	103967496	236484208	143286848	182128752	156210112
16-oxohexadecanoic acid	31.311	269.20956	269.20975:3937398 270.2131:652879 271.21646:106859	57.35289:2119 61.36593:2067 71.8327:2360 79.87753:2367 269.20956:8257	56564916	31721588	6895251	35950668	23001394	24841672	28668514	22910240	24694972	52538700	19934768	19297392	21394998	50235356	20308400	9797160	31090064	51586728	23030198	28750906	63435744	66852720	28601962	38811848	31196704	33285500	60428856	64214212	66386992	29278448	62034788	8545510	40543456	25504586	28301938	13167355	31437856	4092834	29969406	29468944	28631012	28523792	34394592	58767164	55757496
1H-Indole-3-carboxaldehyde	18.589	144.0394	144.0392:46635904 145.04255:6107660 146.04591:1541229	51.02398:74081 53.03963:85495 54.04839:20595 56.32793:18027 56.96581:1049930 58.96221:21474 63.63814:24783 64.78422:18279 68.56259:18239 71.95274:203382 78.04731:113458 84.96043:132675 87.90717:19581 92.4792:25087 95.04964:51793 103.05523:105427 104.06218:34877 104.24094:18986	338578016	716673920	513510048	269462784	413136224	405986624	410675648	685889792	794240896	595167552	201982304	229976048	601500608	184855264	449354208	509706528	395040192	483260864	538747520	323701952	516057440	603950016	428123904	558728832	807832512	731384128	560095936	715053248	521314816	526951872	419071200	541607552	600030656	520458912	658087936	466488000	456554368	531038176	412759680	419886208	615529792	285282688	618206720	551058752	583161664
2-(3,4-Dihydroxyphenylethyl)-6-epi-elenaiate	15.813	377.10303	377.10385:27518610 378.1072:4512673 379.11056:1220489	52.09072:11883 63.13966:16325 67.62691:12803 69.07092:60454 70.9074:12384 72.64355:12696 78.28492:12301 86.09718:39460 103.56271:13284 129.05161:13916 133.04442:36454 137.03929:56127 145.04445:28074 147.06024:295239 149.0759:100671 151.05479:46717 160.38824:14329 163.05476:63122 165.07079:288393 173.03958:18928 175.05434:38620 189.07066:92654 191.05037:320333 191.06761:15265 201.10674:39515 215.1…	243842704	374023616	333438368	133500160	161232480	194287584	197378912	585013120	358073472	258359888	190093856	395952032	638590336	181957712	366131904	302692928	320416512	412128416	341217856	217676688	139286848	103288848	394597696	117784424	170638464	189514928	433074624	274261792	166243728	131484224	280480320	272415424	213524048	250367264	182201520	201340704	357283904	404364576	286588416	292363968	122214648	97020952	77305176	100208880	110683088
2-Acetyloxazole	5.049	112.02878	112.02877:67846304 113.03212:4517272 114.03548:2674256	56.96581:2701822 62.6292:40264 70.06612:305715 71.9529:269298 91.53554:42714 93.95181:43151 95.42565:41089	571357312	432870048	458290688	452913856	840116672	125705264	467319520	690278464	397968672	312080896	497393440	734206784	129704112	621184512	407228352	491886944	578592000	725942400	638909248	437447072	101163480	622614208	96556680	324582432	519679424	598024000	240009152	92103544	446649600	522691072	465551232	200288288	95598712	630381760	655173632	279575488	411918944	89119856	294551712	324316448	105005832	128310824	439071648	303826240	105480096
2-Angeloyl-9-(3-methyl-2E-pentenoyl)-2b,9a-dihydroxy-4Z,10(14)-oplopadien-3-one	14.506	429.27274	429.27243:8550011 430.27578:1998855 431.27914:312625	58.67768:7074 69.07079:16053 70.06611:720857 76.45822:5889 86.09731:396072 95.78098:6260 114.24342:5764 124.86041:6125 140.33205:5555 147.66135:7269 163.04018:7624 182.31512:6367 189.37009:6443 199.18103:22180 203.1032:221906 228.13094:7104 336.91687:9058 364.91379:8687 429.27328:7578	81498	14216148	2519.407813	2519.407813	44728	40672	207173	95283	1371308	38587056	158580	485076	2519.407813	25304	77876	2168197	669306	106961	3961441	904871	37929588	16853864	33857392	25194	2307189	3119036	29002990	29300382	17167156	72633112	28956886	37642976	1654879	2065385	4785142	7854410	13398637	28463884	3662458	114994216	2031650	3165196	7956825	112588112	75343864
2-Ethyl-5-methylfuran	16.952	111.11751	111.11757:721269 112.12092:0 113.12428:0	53.80664:20323 56.96582:69920 56.96861:21562 66.77421:21438 70.75847:26748 86.87241:24285 95.39967:24022	208825	599615	453107	520456	2920004	897303	234116	282968	610525	200210	806916	966965	752654	1305218	421625	1472164	380570	944673	921114	1605325	2998119	4031267	1903793	4151502	1480766	3842337	3179949	3624298	1592273	1750032	1174107	1972878	1782511	1894397	2355844	2050443	586254	2330068	2703990	1669996	2363364	555060	3639088	1304458	2105356
2-Furoic acid	6.033	110.97594	110.97595:2350600 111.9793:22809518 112.98266:4589792	50.8137:11276 53.0034:16906 55.05526:54829 56.96586:1009523 58.03827:10914 58.45957:11563 58.99878:15861 71.95297:81347 75.96477:13612 79.26143:13433 90.35912:14003	3369279	8252410	3214178	6260641	4047423	3777060	3544377	3277067	4735159	11708387	2607646	3281880	6032048	2963162	3129534	5139943	4718534	4986038	6018488	1818324	8304177	8788212	5186591	4815334	8017634	4561602	4750819	10395958	4282322	6339619	4726213	7996470	4253676	2287890	8046153	6560889	11537864	17095624	9713350	7606431	2462178	3079361	4984592	8127755	6312017
2-hydroxy-2-(2-methylenecyclopropyl)succinate	0.051	185.02388	185.02408:112356952 186.02743:4526111 187.03079:1440791	56.43365:61424 56.96583:681259 57.93586:270194 58.94366:170347 71.95284:200250 81.11026:67952 84.96051:609601 100.77231:74822 116.97255:183867	59045460	54306872	69843280	58267204	912802176	890442560	999126848	993649472	63757864	95226536	930366016	32159378	954879360	197370912	62471292	38373576	54905816	70706192	812905088	945405888	36851604	58383084	958235008	949859648	58698420	743683904	56986100	849479744	51363560	52723368	63782064	54726368	36628008	944363648	865828480	40952216	59358760	203535712	851750592	260483984	55054360	76430824	36286656	60148020	44256184
2-Hydroxypseudobaptigenin;2',7-Dihydroxy-4',5'-methylenedioxyisoflavone	6.033	297.04047	297.04065:14309700 298.044:1283295 299.04736:639659	51.54081:10396 54.92098:8810 55.01886:175083 56.96585:14899 60.98759:10912 67.18549:11768 77.55035:11020 78.99799:17302 97.00832:50049 133.00801:213740 151.01857:499342 155.34647:11579 179.01335:118596 180.5463:10658 187.01881:99500 205.02878:118564 207.83955:11026 233.0235:51690 234.89674:11299 246.64148:11652 261.01883:51231 279.03116:17052 281.78598:12144 297.04022:26479	20609178	127943896	21185984	27125770	147288192	22015276	21131568	29149216	201890176	207845312	12796456	25582112	16313681	20856502	15024397	81216056	12787752	36834716	105284880	8050510	139335024	57852420	101380280	563738	4912237	163086848	145112800	94768296	103180168	142181344	118993712	172278176	97457328	6801937	19675946	149393760	84935152	84442872	75117312	171102624	4012957	3809348	72207680	112696904	65649236
2-Keto-6-acetamidocaproate	4.422	188.0748	188.07483:10690742 189.07818:1014101 190.08154:664373	53.03968:12732 53.43873:4766 54.0349:9274 55.05528:18942 56.05063:6916 58.99602:57490 65.03964:66608 70.0661:8039 70.99606:65101 72.08171:26716 73.32373:4479 74.96433:4268 79.05516:7607 81.81365:4445 82.92009:4731 84.08165:14405 85.01159:46185 86.01938:14789 87.02718:5641 92.0457:5216 94.06589:12190 96.74371:4366 96.77194:5141 97.01151:69368 97.05346:5880 97.58326:5251 99.02698:24062 100.07638:55…	25709230	1228027	17742868	16608569	32583762	31785568	80767216	37562468	29232178	3646702	47202452	19129182	28424482	867749	22717800	953763	45620164	28069014	20292792	49036620	948114	2137849	55366	1409515	47794520	64215	37798728	39930180	43895820	2596030	46878008	31701758	3735	1304385	1425486	1216961	23703978	36871596	1595778	7373030	29843956	67494848	41813892	54815864	65168628
2-Keto-glutaramic acid	5.106	144.0318	144.03169:5163156 145.03504:8981362 146.0384:8030096	53.00314:10750 55.05527:19080 56.05051:16182 56.96582:453199 60.98777:11059 68.05035:59123 70.06606:493029 71.95281:131623 78.99818:25594 83.07384:20921 83.96043:11104 84.96059:71706 96.08167:23653 97.00837:30713 98.09721:353908 131.6497:10896 144.10217:25755	21009556	18099682	25217516	17650654	24843568	33429302	9703757	18326262	23126398	42727292	24280060	27090876	25866968	37874384	23324880	38966312	8671753	32444838	23682506	11559883	41439228	56919420	14954855	58168780	66780704	35701784	40495232	42904608	25736340	37003708	28339190	48376752	34558888	48730312	45545696	54766996	39602292	17687858	28568378	37036700	58046580	52951524	19781890	29225946	20065972
2-Methylbutyroylcarnitine	4.901	246.14566	246.14595:22215548 247.1493:2949830 248.15266:1317862	54.52096:14298 55.05532:400017 56.05053:71861 56.96584:50096 57.05836:36886 59.01944:11849 62.63417:12580 63.40654:11797 70.06609:33385 72.08179:584493 72.93797:69343 78.006:13147 84.04534:879553 84.08142:42232 85.02914:15485 98.98463:33072 102.05573:27310 127.79513:14631 130.05035:158972 132.95844:20276 147.07681:60050 175.87245:16130	104963704	13599677	9603145	20735714	4559782	18490640	147807536	14165207	34658740	74021576	89782240	47563532	1533827	18108786	28175732	40097220	214770976	29940322	872258	122049040	29700554	16742974	11343320	16357275	25897752	16611727	47980612	13124128	17264068	27905316	58196032	104369544	55238804	51516868	7561847	16539137	48622096	3440834	7826922	8183316	121503920	77706264	101343240	132033360	77901856
2-Methylpropyl 2-aminobenzoate	16.865	194.11838	194.11841:114958776 195.12176:13346532 196.12512:392037	50.37303:8934 51.02409:37125 53.03968:199243 55.01892:17383 56.96589:37602 57.82095:8959 65.03944:18515 70.98081:10847 77.0394:15530 78.61443:9242 79.05521:42448 80.05033:11980 81.0347:24574 84.31841:10520 86.23734:10748 91.04997:17834 91.05515:251673 93.07075:122155 95.04995:236044 102.04734:33443 103.05505:1216040 105.04549:105855 107.04964:32317 118.06554:36944 119.07349:21714 120.08144:643862…	241112224	181552000	52650900	56867172	51306152	121439496	285251296	120781432	110242448	345744256	225576544	282896352	157625776	140335232	250713168	395341600	560870528	141400384	144588800	409528768	169153280	193278544	241553776	128445800	231171520	82442752	197503040	260860400	254533776	252905232	471171808	611344704	446351200	334713408	789040192	226723520	412182816	576578304	655398144	781216128	439203232	326657376	765146432	748548928	409199232
2-Pentylfuran	24.579	139.11227	139.112:480935 140.11535:111852 141.11871:0	50.11275:37491 50.95665:38647 56.9658:3898283 80.98971:43949 90.60977:48586 91.51418:54509 106.07133:41658 135.89989:42909	401196	1756241	416760	64966	54349	359130	290353	202047	1822850	1557679	630501	357250	1112672	192189	119041	745618	665558	26781	272757	227790	121548	27388	14924606	348720	1206029	204880	559657	1076460	499106	1449186	803694	281065	8525221	475375	1185852	451193	600193	1835648	342476	1107358	665732	156924	3154258	546552	851486
2-Propenyl 2-aminobenzoate	14.687	178.09026	178.09024:6232766 179.09359:2582057 180.09695:890399	51.43172:3161 56.05053:113024 56.96579:82087 56.96855:5086 58.36687:3842 61.01167:279620 66.85908:3768 66.91509:3720 71.95271:11793 84.9606:10385 87.02721:5247 87.40788:4201 91.05505:9622 97.00863:4415 104.05354:6103 104.07346:3612 134.80501:5126	8326856	3045990	9025899	5810858	2994943	4872972	46133032	31097892	3552108	17204570	43896300	108151520	31834204	28506462	44487392	27149476	135165840	58434336	8871562	67694704	13403310	11757790	19573854	1928734	2936774	6655268	5283928	36510408	19295902	6443242	37440340	40713116	20807602	22047836	34378700	12139982	32907402	37255660	58533192	78336184	17796952	6376446	32825802	19727794	6554358
2,3-Diaminopropionic acid	20.449	105.07074	105.07056:9382446 106.07391:1458198 107.07727:10167031	50.01614:190460 51.02397:638201 51.98077:3902 53.00323:14997 53.00687:3378 53.03964:100492 53.08865:3935 56.94373:3394 63.02398:4280 65.00323:5277 65.03956:6046 71.10801:4447 74.01594:10550 75.0238:4935 77.03947:68035 78.04726:5908 79.055:39973 81.03431:5768 81.3741:3759 82.53924:4170 88.95332:4846 95.04995:106976 103.05494:30113 104.75851:3977 105.04551:40601 105.0703:36831	22172218	79095816	74569848	23574420	32200726	31226454	32499050	126302448	167970512	62084280	42578084	87441136	120214472	34418488	97040560	108097920	41643876	62121868	120810672	46468880	123947288	129204968	236282848	63964792	121395688	112236912	122363592	186492192	159492848	136683008	107175632	65313848	90278960	115920816	131604680	79617864	95756432	153939616	139953920	75516768	68348728	54410068	152038704	139961824	71902496
2,3,6,7-Tetrahydro-7-methylcyclopent[b]azepin-8(1H)-one	4.58	162.11295	162.11298:152985472 163.11633:19971940 164.11969:2169552	50.46169:20727 52.00098:21321 54.97979:22254 57.03456:94037 58.06619:600122 59.07406:127529 60.08181:312087 61.39086:23485 62.88324:24669 69.86489:26469 71.51286:23589 77.94907:28213 85.0292:80318 96.20753:26584 98.67326:34499 102.09237:66334 103.03968:89851 161.41373:31714 162.1133:131947	499500352	873091264	1485928960	836830144	1495206912	995842624	737352704	1534893184	1296965376	571361728	410082432	601662976	1318821632	602922304	1198366336	640069632	754615552	1129962752	989949184	499604576	663684480	939783552	576532672	1208179072	1349145088	756021056	781598080	1567757440	1346486656	597656640	439327424	931151680	440136224	1021300224	1476626944	527173856	578451136	1296823936	1106106368	485569024	819816832	1642603392	920941696	1415151232	1203995776
2,6-Nonadien-1-ol	22.25	141.12793	141.12787:366385 142.13122:0 143.13458:0	56.96584:23414 58.96184:38965 58.99885:13823 71.94366:5131 78.31227:5509 82.06285:5282 88.58881:5798 96.30305:5592 100.02494:11233 101.70085:6580 112.81157:5508 113.50455:5548 120.68611:6202 137.3251:6283	909727	404590	267191	36140	39109	157846	358694	84427	822870	799219	923613	467876	402332	39863	2304.678125	114754	365781	28176	334862	371239	70464	516823	2535329	168316	606168	261436	23047	829584	172311	329709	73648	408805	4289252	53215	498184	26412	190992	497085	249890	460484	1563348	99782	1819435	441554	219651
2'-Deoxyguanosine 5'-monophosphate	5.24	174.5163	174.51602:14014354 175.51937:1638929 176.52273:0	53.0032:244666 55.01882:22357 56.00283:27448 56.05039:40863 56.91037:12781 56.96575:9029845 57.02261:20091 60.04536:28789 61.24701:10389 71.01364:754909 71.95274:391893 72.96055:14008 72.99491:79107 74.97619:108531 82.00018:427602 83.01326:14369 83.99746:47980 84.04507:27477 84.08163:16225 84.15316:14940 84.96031:63618 86.97625:40437 86.99232:18287 91.0053:603566 93.00284:27389 95.99744:127909 99…	63926556	73463848	146923296	67991752	115297328	111479584	19974578	105411968	65660040	124111720	133467920	57318348	89364056	142551744	43516308	149626336	56836124	59857524	103219512	110911136	109557184	81004336	162934544	61294552	129128688	80511512	35618504	78410496	102249224	118538344	49932672	48745348	119112984	95008376	135252384	98153760	131854048	100187456	59779728	63158084	71422512	65217756	51964696	37821236	97918680
3-(3,4-Dihydroxyphenyl)lactic acid	15.828	199.05836	199.05824:36880596 200.06159:4468725 201.06495:919772	55.05527:12797 56.9659:31315 60.94878:6290 60.95856:6404 60.98747:59614 63.00315:10773 71.95295:7136 78.99348:13808 78.99793:200294 79.00254:10955 84.96056:14222 85.53767:6394 97.00833:373892 99.02986:7259 104.85907:5948 106.38764:6529 106.9929:17255 125.00308:65269 126.28033:6966 126.90274:6272 174.98531:24085 175.98463:45935	354498656	295406880	468781504	165437552	276273504	306516288	329858624	892899904	173026928	204519136	290253888	593129728	1014347456	302721248	560746432	443433376	260175008	586442112	186784736	338262176	113165368	164470416	251377488	117845448	190916416	314393248	633048448	176871184	118307608	114999240	407480768	175541680	266666064	137455952	624618688	322252768	249150976	554854080	507434176	453434080	75317776	106414248	112395488	45637484	123781832
3-Glucosyl-2,3',4,4',6-pentahydroxybenzophenone	16.931	212.55	212.55005:36222296 213.5534:1255343 214.55676:1067705	56.96584:103180 58.69215:9979 71.95272:26326 75.20815:10051 78.36517:11900 88.95335:29382 98.9761:41412 115.05465:16264 118.06559:28024 130.06548:34434	140881664	170248112	129026416	94617704	121150016	185753472	173005312	201383856	208278224	82593416	105333128	220134368	173401936	109298944	141452064	192964224	218198768	145628272	181856480	82817064	118528744	60296120	143271072	52723848	80232592	56256420	140830848	188559968	74000696	86196960	122250240	60605960	138758624	54915896	85158984	51830320	128331184	197038048	148312320	86471952	199190912	72252640	179373856	147688800	102223680
3-Hexylpyridine	5.51	162.14957	162.14944:7184482 163.15279:862563 164.15615:181766	55.01888:13746 56.05054:31716 56.96301:28088 56.96582:564246 57.03452:24889 58.06607:28318 60.41661:8602 62.00319:11117 68.99821:63557 70.02948:23847 71.80326:9575 71.95284:65928 74.02457:37849 84.01615:16501 84.96057:25151 88.04022:58315 93.02115:26458 100.11251:15941 102.05591:19802 116.0712:12698 126.12794:13012 130.64282:11154 151.95308:11154 157.51447:12142 161.46606:12107 162.14816:14656	377779	51550	37851936	79174904	11991053	22864994	3211423	736174	2286887	340758560	172915	553063	50502224	88362616	12914542	14822604	6588411	243783	42315	565604928	439954	324290	41184	5297463	898697	48969	1812822	5691400	241752	464109344	1975470	713684	53678	6090746	46654	287402	1082868	673157	48862	31640122	24076430	68965800	35887988	35249384	102560296
3-Hydroxyanthranilic acid	15.774	154.0392	154.03932:42321040 155.04267:4666999 156.04603:2694770	53.11803:19050 56.96588:559668 58.74646:20512 62.01276:20748 63.46611:21846 71.95302:53570 114.59514:24953	225636176	56156096	315720704	275956096	208021808	232951840	274749984	344306528	76001168	106792520	168789392	150904352	251906304	259169184	188471456	73739368	233489728	212973600	129842304	270655904	352488480	410516288	80426528	91653368	921289664	90249400	98509456	395111648	329540960	408272544	280829152	491177952	350437888	169592160	422433024	517428288	329677824	93423752	128987392	330417920	165103632	474636032	400140192	241843408	237154240
3-Hydroxymugineic acid	6.402	337.11798	337.11813:13657557 338.12148:1894042 339.12484:3994573	54.63763:7960 55.01885:8061 56.96302:16565 56.96581:284927 79.30076:9488 104.82272:9411 110.97592:81062 120.08121:55765 127.33092:8651 127.9507:9431 128.9865:120490 131.00174:13117 146.99701:86416 147.03278:17111 156.98152:126532 165.00764:9984 165.04347:31966 174.99196:523823 179.81892:10955 191.24153:9114 193.00262:395818 199.90788:9215 211.01392:26248 216.01921:14475 223.30077:9317 237.67776:8…	87000696	28332858	78813304	80391376	73801992	113882192	41830836	143426288	99885048	39665488	77469592	130854632	103748280	26776152	137571824	34300100	165935376	87242416	36227924	60934856	155999456	101301440	131984248	10962358	19187548	140877712	14113683	57421764	129226416	69375304	121381352	98046384	94391384	10355404	91101976	40148228	8870672	36201540	129938256	120986776	63193708	19988658	51233880	63845876	50033032
3-Methoxy-4-Hydroxyphenylglycol sulfate	5.346	265.02405	265.02402:30577738 266.02737:2557220 267.03073:812098	52.26863:13273 56.96581:1399984 65.68394:14744 71.95288:27277 74.97629:28809 84.96059:34211 98.97604:87565 100.99168:72825 108.94183:15480 110.97601:100534 112.99172:38926 116.98608:29517 119.00165:22221 123.02336:15458 126.97069:26492 128.98627:117968 130.96506:17189 131.00174:104671 141.02803:14600 142.81319:15552 144.98143:32712 146.99673:66121 149.01263:182568 162.99097:27475 165.0081:23749 1…	282250848	307503104	217875712	283418624	314014912	219727936	308009728	247040688	269010592	288461280	295953792	267270928	280082016	267282080	231319280	287320960	256164320	247749536	305650592	308130208	238213840	206543760	226217680	273170656	257582592	259664864	212490848	247135472	218341456	242246176	225679584	205517904	212686992	266873968	252756592	221655712	206585152	229769408	207232288	263321232	234736944	235216848	279707776	213252720	326799648
3-Methyl-2-cyclohexen-1-one	27.658	111.11764	111.11774:224619 112.12109:0 113.12445:0	54.32419:16766 56.07647:19914 63.97143:17833 70.19329:16881 71.92394:17248 74.11295:15718 83.13984:16873 83.14449:22647 83.72708:20458 84.98804:17545 104.8875:18556	556857	242102	536906	501928	704011	476056	402256	189825	348306	644635	744155	408995	487662	671368	408685	1162968	974743	401714	510505	261746	795201	396863	386322	331340	655716	1262118	987333	495208	705986	1591727	383757	508695	693812	392867	857251	503679	383624	647484	460402	614725	790068	778807	319915	1368677	910356
3-Methyl-2-oxovaleric acid	4.621	129.06633	129.06642:42294860 130.06977:42733392 131.07313:9426601	53.00311:26302 54.03497:134453 56.04781:64150 56.05054:1210812 56.35575:24904 56.9657:27867 66.0349:130645 83.0613:1059265 92.77051:29135	407312640	196438368	230802080	193045616	283530528	322557376	250927360	251010720	256223728	249157168	371005376	266777520	286878048	122222920	287297344	227108496	247565680	205027712	222651104	329988864	326030144	295692672	222356128	215871728	180289168	377872096	167489168	200377712	217916176	270565856	354012608	325289504	222114832	220561424	220155952	308724448	153462704	192331376	215624288	297087744	203124896	232768720	247962784	251868928	247373184
3-Methyl-4-(2,6,6-trimethyl-2-cyclohexen-1-yl)-3-buten-2-one	4.473	207.20761	207.20763:7129116 208.21098:1027426 209.21434:171754	53.18839:7710 56.05052:15997 56.96582:10225 57.03448:7669 58.06618:34664 60.08182:189293 79.2737:7313 94.37617:6709 104.10777:306084 181.10732:7878	4901918	1947757	3614756	3053084	6647288	7436542	6077014	8694637	7037734	5067167	4929858	4861296	7009199	9243112	2684095	4566670	4943309	5058777	14924517	10985450	7611514	8081630	24539460	190.7310303	10088735	7623790	2987843	10867522	15220234	2405691	9585830	9952551	20542	3957230	16780672	5845467	4284591	13081636	19535758	7984632	18096912	7465184	14073229	9977095	8415317
3-O-Caffeoylshikimic acid	4.806	335.09573	335.09616:102453936 336.09951:10423392 337.10287:6099413	61.03152:66128 88.76756:57528 89.95847:62898 104.43324:64932 186.22658:60546 227.69444:73321 335.05969:97511 335.09567:1628568	1216833920	534830336	1386667136	2157668864	1624008192	2019325184	1529196800	576765888	1665758976	560484480	1165297536	1667584256	614997632	2130912512	1638818304	1086178048	1524692480	519099136	864861568	753201024	599360064	618444800	74862664	471233824	635862400	2215780608	352117344	76830280	933521792	695440768	605497408	1611249280	1032029056	628006848	96179040	2073481856	382745888	70359920	334885312	95762736	503242272	1460106880	1282088960	1295612544	694144320
3-Oxotetradecanoic acid	29.53	241.17831	241.1783:1468378 242.18165:207818 243.18501:47618	50.83711:956 57.46505:848 60.66843:848 73.84572:970 83.42428:1153 101.00532:970 104.49536:907 133.72092:1232 136.80202:1123 159.05099:1176 200.20226:2549 241.17796:2643	10965526	11247209	9838812	11755679	11483709	9954312	11555173	9675248	10263241	11662013	9842000	5344644	9552769	9991093	6440294	9407060	6491879	10261080	9626585	9035577	10537164	10646957	10945075	9225462	11267585	11929651	8788617	12209520	10569025	10662465	9828881	8345830	10396767	11773669	9640106	7714084	8203740	10269216	10132546	10576651	9791126	8567790	10057655	2177749	3458521
3,11,12-Trihydroxy-1(10)-spirovetiven-2-one	30.514	267.15762	267.15771:12991687 268.16106:1856910 269.16442:487663	60.31506:9253 79.98762:9312 93.16459:8422 127.30439:10213 151.15724:9415 161.29356:11532 237.98689:9504 267.15826:13106	165057264	161928192	163991680	175057056	99696304	165384688	159019376	159645584	158217408	158860000	156204624	77794064	77401136	156625136	141349552	42038036	149549952	90442896	145001680	165670736	190681120	192196208	181640848	194004896	206169072	183974784	183623696	182068736	194157600	182442576	191377024	190080208	183560304	185835696	180154080	183655808	186895520	178444704	180655008	181613376	175038416	166909920	166446496	168836416	160214256
3,6-Dihydronicotinic acid	17.009	148.03922	148.03922:15666674 149.04257:1044103 150.04593:816046	51.81067:9776 56.01965:9235 56.96323:18707 56.96586:217322 60.95871:22933 60.98758:58585 61.5695:9396 63.57644:10130 71.19435:10210 71.95271:21081 78.99802:91891 96.87033:8979 97.00845:139388 116.69774:9254 120.02407:12086 123.6517:9663	45540872	75059192	90229728	36585152	96321968	26589754	104951336	133926112	74389664	75763056	33075626	51065676	21933626	75111320	98915080	31267828	61345852	86146272	51392308	53418676	178223328	45029636	59291360	86116392	132185704	127806840	117801328	74735328	151275024	93798216	197132128	148629232	139108240	76084048	187045504	105043208	80488432	161689424	198356864	107570016	92610776	103458088	133262560	62195236	124781256
3,7-Dimethylquercetin	15.448	331.08176	331.08203:6908032 332.08538:1303615 333.08874:573674	52.89647:3531 56.11675:4238 56.96584:8425 57.39497:3983 63.22845:3997 70.06608:7707 71.06923:4055 71.38223:3751 72.08164:9491 86.09717:15056 87.05618:6552 109.60924:4687 110.25632:4383 116.0712:7882 116.37605:4171 120.08085:6630 121.08436:5253 122.29002:4312 123.04407:4333 150.03139:19869 151.03932:5144 179.03415:11985 201.05516:9400 202.06219:5245 203.03445:10761 213.05508:20159 214.06267:13628 …	102030736	175381648	186763136	96229160	50448768	19457724	9434668	20566964	189445600	30046918	29598068	20495638	246868832	122430352	85971536	82630696	131149504	128897160	98760360	73299472	27335904	43365916	68479816	14355442	28731390	47953840	42181492	42134408	41557332	9807640	44199440	104251136	148825824	29191144	46750908	34999388	40726860	89404400	134767264	42051516	13819853	8602659	32221246	19694998	8013918
3beta,6beta-Dihydroxynortropane	5.66	144.10252	144.1024:118739456 145.10575:21847126 146.10911:5837436	56.96581:735190 58.60697:54341 68.05061:321137 70.06605:9112213 71.95256:70055 79.99604:65100 80.04507:58674 84.6496:60879 93.44057:64357 102.71459:58817 102.86845:61237 108.72717:76164 144.06244:65815	1996130	288318208	1305672	802530	773619	147366512	2215078	374318592	208354768	232337280	1387835	279754400	353792544	921155	262698880	153086080	267167760	756072	201068800	220171264	340817152	279433184	396904480	228907968	562948480	106815848	439777664	453386368	1191614464	386087872	345307008	285368064	375500000	220166704	778155008	75672504	416546592	515842848	1204703616	428176224	356375872	670396096	779231040	635391360	719258496
4-(2-Amino-3-hydroxyphenyl)-2,4-dioxobutanoic acid	16.93	224.05801	224.05809:87240032 225.06144:3983359 226.0648:21637360	53.03962:45412 56.94324:32973 56.96581:458341 57.03461:13627 59.43457:10068 63.01537:9689 67.56039:10129 69.03442:30424 71.95277:54292 72.93816:23002 73.00385:10501 74.83591:10798 81.03455:19086 84.43989:11513 84.96042:32125 85.02969:13915 90.58791:11572 91.05488:77655 95.04974:23098 97.02904:32609 98.97016:20362 98.9761:251037 103.05488:54448 105.04523:15515 110.97592:47359 115.05468:103292 116.…	447416512	545398080	410721184	305547360	393272864	590641856	543347328	628007360	652285312	267687664	336556480	640068864	542727360	350498112	442968224	606257600	668037184	468855936	564390592	263209856	323880320	159005728	370255616	155438880	422527232	153811472	387491008	514865504	362975840	240961328	334579872	151069472	370357152	159204992	424035104	144477632	350648320	532716384	391072128	237914016	581800896	385724480	499661216	453146720	317078080
4-Acetoxy-2-hexyltetrahydrofuran	23.471	213.14706	213.14674:69619752 214.15009:8272258 215.15345:684320	56.96581:218098 70.40063:13886 73.66241:13974 84.96088:16687 100.60784:15687 153.74033:18819 213.14616:33467	967098432	508496672	951150592	926108800	896016768	921421056	941439232	925660992	465450240	523493152	898823104	838388416	859868544	455480032	873564096	897880896	441779424	914327424	895682048	905913024	976988864	990016704	926221952	974810880	970438400	962191616	975698368	973596608	977884224	984958080	973603136	983532416	546429760	935694016	512695840	941450624	496022976	948209920	946339072	460540992	964441152	941269120	952411392	950364864	939846336
4-amino-5-aminomethyl-2-methylpyrimidine	19.491	139.11212	139.11206:1557710 140.11541:347824 141.11877:0	50.04538:43285 56.07703:38644 56.94324:46266 56.96576:7503452 60.45418:45396 74.97632:51936 92.94164:40590 138.41428:46954	2409604	4316519	1769842	1141554	165398	3206066	2900403	1424342	4951586	8885871	6129552	2789811	3453786	1406245	646047	4702255	8245254	387026	6912268	2420234	894142	3664328	45120888	1098450	1835741	1163394	2594112	4628232	11439614	3140556	1355130	7314641	45439164	1174543	5749910	2490391	2147409	3635259	8374862	4135616	7487031	792453	5936781	3481462	2043520
4-Hydroxybenzoic acid	0.04	139.01836	139.01837:302718656 140.02172:22460684 141.02508:18863846	54.53177:212283 56.96584:22079300 60.05606:210829 84.64367:245666 85.13027:211334 87.31966:228405 110.4893:236011	212455488	207786768	361560384	334748672	715903424	1548509312	1005144896	1285417984	329197664	429588096	942258624	161396672	1435028864	973440960	337505312	330932960	259385088	330942848	791170176	780038976	161551056	294919680	751892736	951660544	250592752	585333440	213588528	1304439936	249731040	370060288	214838416	416923072	248938016	839265024	965911552	243475248	160537680	783851520	556390592	933013760	359355264	469006912	308040416	406845088	339577824
4-Hydroxycinnamic acid	17.784	165.05525	165.05522:22767530 166.05857:3628950 167.06193:72178184	52.71388:9549 56.96586:40553 58.99889:8624 59.62142:7254 59.99967:15174 87.89872:9789 88.76434:8926 100.02466:10153 101.02621:13599 119.03638:11533	77185736	97473392	110626888	54611096	184127856	56936088	80187496	236289968	396829536	119669544	118573296	211981664	256452688	104536720	189740240	168324464	149625344	170542544	468873568	108188376	110071712	290862560	393211744	124907440	218020368	190693504	14941416	324503008	381700448	239035088	22537560	172469168	183468992	23795498	469620128	93110704	91272136	201770848	227361184	25850880	125535608	82539912	94764736	199887952	193464240
4-Hydroxyproline	4.58	132.06593	132.06601:121814640 133.06936:21407538 134.07272:21385920	51.34853:30131 53.00325:105567 55.01885:64377 55.67667:33638 58.06613:603907 68.05044:2187139 68.45188:28577 77.7765:31671 86.06084:667151 132.06601:50484	635149440	486171584	548816960	169640832	493434688	571278208	692617088	564111424	515046912	431229696	612277184	644962048	668170368	139358112	534490880	430693728	788944384	563304832	430810016	498901440	594651200	476176384	562091584	374228224	561437120	567549696	353769888	588580224	652959104	587168192	592962624	456380384	616166336	406982912	693486912	510811712	316108032	589494336	676192576	621866624	693728064	784567168	998248960	935315840	794073920
4-Hydroxyproline galactoside	16.592	147.56035	147.56026:20014364 148.56361:655572 149.56697:584001	53.00321:27675 55.07746:11905 56.96578:2420260 59.234:11150 60.95865:21223 60.98738:40459 64.92845:11389 67.5108:73201 69.03432:18534 71.95272:34913 73.95318:12127 74.97625:20660 76.51602:83723 78.99796:66637 85.52122:16798 86.91187:11926 88.08401:11688 97.00829:107797	114491320	27345470	108800464	44905588	94920608	135225136	92221488	184176960	118509336	170863488	139545456	119433656	130935984	120454632	280657600	126330392	114346064	147909568	196307456	152513808	28122098	112181280	182559552	26558712	154791280	191773312	81901824	105446856	124887728	207287488	186150544	255925216	79817008	125717536	38684156	234541088	163618400	146383824	46633284	64727212	123875008	128787312	145607152	155854512	122702056
4-O-Methylgallic acid 3-O-sulphate	6.35	265.00146	265.00143:5740706 266.00478:709414 267.00814:1237315	50.02468:10140 50.24883:9319 56.94322:19237 56.96582:1101000 70.95884:34390 71.95283:48300 72.93806:74637 73.28249:10141 84.96054:856647 85.33857:9466 90.94826:33860 92.83474:9794 102.94807:12754 102.97079:75471 110.96906:18328 110.97607:204440 116.96387:18564 128.98643:301445 129.02264:39658 132.86966:10266 134.97305:11674 145.01744:17644 146.37201:10974 146.99695:166771 147.0332:91343 147.62292…	49940020	42345016	43867988	48134152	23114772	17978022	72527480	34550092	13002630	11619553	38380176	31634122	22072614	86180752	60263764	89116080	25025400	27496302	25006156	52443444	15503225	8680829	43128060	27481248	30332794	42745608	41050452	55736240	23926910	36437212	51534988	55259396	59711828	26287386	89926440	18259218	12202122	78192080	45582596	41483428	14889946	9553323	9302769	7340635	33591900
4,8 Dimethylnonanoyl carnitine	16.518	330.24008	330.23984:11991356 331.24319:2063847 332.24655:568703	55.05529:138430 57.05842:13787 65.38666:8983 66.58369:9669 72.08174:1146010 86.09283:8829 86.09724:53463 101.65863:9507 105.66281:9300 109.75175:11016 115.29547:9285 130.83522:10223 131.70697:9624 157.30432:8825 171.14993:79000 199.14497:19370 256.64813:10916 262.12448:10015 274.0249:11339	34065888	13910528	1763208	698883	1569618	6535871	55940204	11384753	6465259	41726904	39878640	23034270	3864688	1850872	7844002	8217435	112894040	11678152	3223489	97804216	19008836	5637554	8130859	10371395	15939832	4375015	15477501	11515814	2859040	23997928	32659862	15445314	31543774	40031940	28629448	13674656	26555768	14987621	15228834	98272480	6805692	42824740	55009944	53626508	55313992
4',5-Dihydroxy-7-methoxy-6-methylflavone	15.819	297.07693	297.07666:15314783 298.08001:1733934 299.08337:292387	56.9658:664988 60.04543:9653 66.01963:8248 67.05515:12541 69.07088:8374 71.95279:79129 72.96059:14476 74.97634:27469 84.9606:129994 91.05487:23410 96.79819:8572 98.97597:200278 103.00735:44924 116.98636:93383 119.04997:9472 120.08096:11833 121.01766:18583 127.00686:33020 129.02272:144474 134.9966:39762 136.07603:22575 140.9865:14044 143.00237:10282 143.03835:123656 145.01726:50575 145.36301:10137…	94738392	88372328	126114848	151969440	170848752	101480024	89556528	20716994	146292832	141896224	164230544	26103426	38559112	39015908	123988896	109415512	116033960	103392576	125408504	21462124	148281184	68204728	40394264	65024544	56289404	169542720	27846798	22249182	177376704	106138760	96487320	87159152	55273892	74495144	47643092	88161304	109774328	82812584	113630768	100430904	75309752	32015186	92626368	95635536	63182128
5-(2-Furanyl)-1,2,3,4,5,6-hexahydro-7H-cyclopenta[b]pyridin-7-one	4.785	204.0874	204.08742:43029004 205.09077:12788340 206.09413:3889540	53.03969:172453 54.03506:36943 55.01886:83206 56.05048:167514 56.89413:23979 56.96586:27168 60.0452:29528 61.02935:26109 64.62829:23169 68.05045:174269 69.03463:184658 70.06621:130253 72.46391:24699 80.05045:70828 81.03436:107893 82.06601:33276 83.01346:45384 84.04527:265357 84.08155:35268 96.04521:603951 97.02914:49100 98.06064:77432 107.33158:28108 109.02888:62233 114.77348:28106 121.07672:3417…	481373376	321675776	498559040	1008037632	536768160	794633472	653498560	337604928	540338304	327305024	415365376	391250944	466410400	891581312	132143624	423613536	498492384	35669228	436088288	523248896	233854448	103447992	298224352	226212560	153730160	81434600	320491072	210247488	482498208	275067200	130857640	99301760	70222240	193815552	190973952	455405696	137177200	88956232	926505600	253990224	345565760	314557696	265903456	353604576	259693536
5-Amino-6-(5'-phosphoribitylamino)uracil	6.013	379.0466	379.04581:35528456 380.04916:4242807 381.05252:4736408	51.44292:11281 51.81996:10280 55.01888:69643 70.87945:12925 71.67941:11457 73.02919:22421 73.13416:11359 73.49744:11228 89.33133:16645 94.049:13104 95.95223:13694 97.00848:27846 101.02411:35151 133.00801:280544 133.01736:31587 145.03375:14599 151.01854:706240 157.6002:14156 174.99182:18610 177.05966:12887 179.01341:420554 187.01881:142607 193.00226:13775 197.02385:42958 205.02945:166636 215.01299…	35410000	307896992	11966546	58345056	19841376	21695520	19408306	46255580	328003264	168916176	18875406	33685392	6116818	26253336	25112536	113481296	9625713	35801648	39053896	8450748	276768192	213372032	18101086	35736	9031995	297014464	260525104	145598304	189969744	176516768	27182628	32504186	27267776	13498176	22855524	265270464	274372480	290364512	29439974	147348528	5689012	6701884	197905120	183586432	195838016
5-Hydroxyindoleacetylglycine	5.332	231.04855	231.08482:68991440 232.08817:6830713 233.09153:1909870	70.06625:134254 71.9599:15556 72.93797:26928 85.01448:19646 88.04024:20131 99.97086:16670 109.05803:18576 116.07151:21041 121.03474:18937 131.01939:26062	216519328	45252880	227033280	196311520	66284728	56124592	48434552	339268288	43625540	202033584	51421216	320025728	320918176	256023520	313896416	264546160	58880996	288248704	472687360	297936288	256489552	256308752	97734544	189292400	59259208	481009216	728502208	84729504	327999808	234697504	267227712	357787168	415179744	334169280	354258560	403163424	800950912	98470736	132406000	286033824	55587376	489224544	55968384	64619376	266523936
5-Hydroxylysine	19.684	185.11569	185.11536:190346464 186.11871:19173566 187.12207:1380215	56.96582:389259 59.69943:82568 67.96207:89484 81.45079:88197 83.93071:89525 84.96032:353345 88.1312:79318 91.9271:100618 100.17499:96097 100.46289:88710 111.89832:97342 125.67407:90989 138.99109:93437 147.66574:97986	1963076864	2043629824	3279659776	1859413888	3435774464	3532372736	3466851584	3557931264	3522106624	3359113216	3235626240	3003110400	3217196032	3553112064	1664064640	3352340736	3062614272	3483760640	3151333632	3318135296	3579060224	3847757056	3600320512	3402526720	1890550656	3778650368	3700874496	1816481664	3820929280	3819765504	2042128128	3682628864	3885883904	3511952640	3533689600	3814444800	3739351808	3387640320	2074161792	3510915584	3498509824	3558067712	2055640320	3496270080	3448413952
5-Methyl-2-furancarboxaldehyde	16.74	111.03976	111.03978:39115536 112.04313:12142793 113.04649:3707913	56.96579:53833 82.50858:34318 86.78928:22571 87.36806:25523	155512080	191090064	375425088	69708488	126445872	216548688	221494080	188247104	357405248	241011376	63645156	149022032	475145472	150233296	83131024	173784912	89133272	95130624	249250512	67211144	91172176	124774736	262955952	217489984	51618648	162087136	267632672	212749792	78239072	230398736	220302848	81226344	93021336	209990512	212742528	315514592	58843504	367678784	105754848	76645528	318106112	91542240	94441304	229089104	303604160
5-Methylcytosine	17.014	126.04797	126.04798:9620132 127.05133:1603550 128.05469:2169126	56.96579:1658088 57.08734:42340 65.12636:41710 67.62815:41670 68.84988:39433 71.95279:642399 78.14924:45215 84.96045:173984 126.09482:47641	21461330	47046568	22954126	20265294	31156194	20102018	24486062	29169358	83270344	79629680	18746106	27595222	32848942	20493716	31395232	60254896	50244432	28458614	39819948	16571786	44419816	63563696	56764180	20393864	61156792	36255152	90297096	29520916	78441120	30828884	37762484	74708544	24748356	35310680	58287616	47403756	85883856	40184496	52111432	50498024	38162348	79372352	74022360	60295804	77316960
5,10-Methylene-THF	4.691	458.18814	458.18817:75117408 459.19152:14727029 460.19488:2868998	66.65772:22355 70.06602:2263049 116.07109:4445800 116.51309:25983 146.08156:65945 190.25644:26103 248.8983:25451 250.27762:22898	852709056	376486944	445896672	1543921	366776960	252307008	814421824	720291456	208452864	290128608	782477056	563845376	666572608	3168259	392878304	54183160	825322944	666093952	140715376	649952832	323599712	29878080	495535616	116652600	210646496	927657	245473376	483561504	399564608	416811872	342854944	25930620	404852992	124237616	367626176	1633149	231934128	498768224	428721664	504940608	277673920	362127008	543610688	602704896	414409568
5,8,12-Trihydroxy-9-octadecenoic acid	27.045	329.23123	329.23135:2304244 330.2347:258061 331.23806:0	58.2098:1294 81.31233:1447 98.98478:3141 101.81919:1684 122.69996:1300 154.75162:1343 329.23087:50736	10097212	7002590	17322186	6468290	16467750	19032128	7043437	4895224	16062744	33170514	32690520	14141515	17187776	22124446	13365831	20267272	30565976	4857542	31322942	14060258	15811847	33906536	15246288	32547846	17398852	14401261	18192098	14808079	14794135	19509968	21379986	19536442	9342594	15257791	12847783	18367556	5088062	15011196	10661969	7590279	15886821	17780924	18283458	18928910	18170680
5'-Hydroxycastavinol	15.812	284.08417	284.08444:86908864 285.08779:4962052 286.09115:3073771	50.02472:28193 56.96582:600092 60.85992:33492 67.05524:53100 69.07089:117176 71.0864:50622 74.95607:40834 74.9847:34202 76.16354:37542 87.1177:36720 87.40835:35677 95.04993:60152 98.97572:42832 112.0284:162511 121.03398:37540 143.00206:143331 143.03865:58093 161.01228:111418 161.0489:134426 182.84846:42080 222.84599:38992 263.4415:40656	702102336	1093274240	1144698112	316652544	390222432	519593792	525843936	2387355136	1067395136	679448768	502967648	1480900224	2741295872	465449664	1329859072	846011520	1046013184	1510695040	1031266304	583137152	255607312	154481136	1132393600	174365536	295773632	403349664	1271137024	702801984	297133344	225025728	716181504	629310528	1334507136	591631168	481913568	440838112	1008299264	1191677184	713619584	757411904	185991216	120666432	195407696	142167072	156666032
6-C-beta-D-Xylopyranosyl-8-C-alpha-L-arabinopyranosylapigenin	16.713	535.146	535.14667:17268150 536.15002:4928180 537.15338:994037	51.55778:12759 52.6096:12294 56.38342:12160 63.79655:13582 106.75923:12639 147.14577:14640 179.03426:16262 192.91113:12292 227.93051:14745 270.05365:39771 279.99127:16119 285.47366:13336 287.05679:32713 299.05603:24441 315.05139:44334 316.05814:56185 331.08206:3125438 535.14655:311996	68453744	200470464	708715712	34055260	96106152	182737568	134720912	582224768	432046656	40521452	46103728	200503264	902241472	43142628	105575032	194719136	181741536	321269632	358398976	30758170	12744964	52380260	804073280	9163300	144814448	137589936	81199664	144887600	268658528	22231904	7908094	70463520	732995776	10397544	239162752	104847328	71308704	154223872	478848704	22681756	60285420	4920014	35342600	13230300	2105938
6-Methoxymellein	4.794	209.06099	209.06065:17440928 210.064:525864 211.06736:0	56.96579:40559 60.9875:151542 62.99051:16174 69.03452:14702 69.51105:12963 70.06602:19194 78.8285:12373 78.99797:250505 84.13814:11629 96.99611:14395 97.00835:329602 98.9762:13832 102.01375:14752 105.01336:51197 106.72577:11727 117.01321:39157 121.00815:22329 123.02376:640680 131.02887:16752 133.00809:96505 135.02362:183419 137.0396:38981 146.03859:12793 146.61978:11431 147.02328:42162 149.03989:…	31897774	169870304	88225048	136369200	80042400	105076008	20761518	40822328	205598928	249482688	56051316	70299072	96319848	114715744	137934368	133971584	22406366	146121280	203086976	15882384	234629280	174462544	35446528	288963840	259068800	254052624	215608512	161727072	10136881	224953360	201775488	80726888	22118908	26772778	151032416	266068784	110289536	216805072	6449115	98737680	119560208	132386368	73112608	142807728	126258776
6-Phosphogluconic acid	4.128	139.01837	139.01828:24557326 140.02163:3945427 141.02499:70282480	56.91054:14644 56.9658:5998083 61.57286:13302 68.98293:35641 71.95284:47364 74.97618:24579 83.0214:12957 84.96054:26768 86.99347:28908 105.00431:32610 107.34024:13348 130.62698:14274	122217448	239246848	64682620	156185472	57037784	168798848	112663712	277103232	276365184	122072384	107697720	89940848	56060896	100746832	102929584	68701056	65701840	90036144	365393632	82068824	64240476	74454480	50605928	333132000	59077960	57766880	73462336	500340864	102282632	232268400	100110400	39387068	157229008	398656512	137127200	81871168	243667952	370267840	155439744	108236672	217060112	21449208	195979744	64831304	189970384
7-demethylsuberosin	21.915	231.12549	231.12576:4383498 232.12911:0 233.13247:0	50.77589:2369 55.05522:2846 56.96585:114207 63.32317:3409 71.95291:22349 74.33872:2647 84.96063:153986 102.97114:18079 120.98065:4126 124.34547:3241 131.41003:3297 134.94318:2940 149.01147:3914 152.95363:8304 158.37454:3130 161.95842:26324 165.06987:3481 170.9639:37932 174.98662:3059 188.97458:4683 203.12273:3534 212.92052:10355 230.93102:44032	18710462	13982772	1693250	983028	1232609	7393226	5459802	2574757	9486151	5474399	5277874	3048113	6185251	1498407	1528254	10104889	4043232	1125637	6466710	10266206	4320992	8537174	11881844	2894359	30211032	8180696	4167876	5173620	3672009	7661963	23911834	8698082	10842936	13153334	6444268	20547144	6186364	35249436	3847364	8910828	9139776	1994152	11525858	11879370	11264061
7-Hydroxy-2-methyl-4-oxo-4H-1-benzopyran-5-acetic acid	4.643	217.03246	217.03264:30609984 218.03599:3410162 219.03935:59895872	57.8068:16082 58.2177:19267 60.32405:17640 61.35902:18084 62.73397:19357 69.77434:22046 71.79913:21458 83.4352:25332 96.68372:20701 201.46642:23516	45394196	197495664	63276184	17732476	17099296	21005810	30317996	46412464	77558336	51966864	9180697	96891720	33622172	17815112	17662498	47222532	125330784	66145960	61906688	31352178	269666944	224047360	130972024	233448336	286142496	395319904	326441280	290742624	111736224	212093680	248596832	260554976	277103488	239766688	150555360	426084544	320124768	299357312	6032176	180134720	475081696	362035712	321694400	243951584	359665056
7,8-Diaminopelargonic acid	4.313	189.16049	189.16061:70755680 190.16396:7770054 191.16732:395552	55.05539:49800 56.05056:683796 57.07095:63024 57.38131:22603 58.06621:94679 60.08183:368572 60.5221:20721 65.03967:47851 67.0553:417210 69.05834:60640 72.6349:22961 74.02451:37709 84.04511:25554 84.0817:2057703 85.06586:29666 130.08655:66407 165.84062:26684 189.16096:53490	17929244	164006816	12223461	98052536	396684160	138428912	6368984	374477472	426717248	644270720	422585056	184207072	15854151	56974508	170766	70360944	108638	379110752	435757440	551759168	550275968	361473888	511024960	519105440	249600368	405137120	439531680	403177568	656223424	725617088	552171776	402899776	306911872	501177536	264703168	353726304	401263168	406570592	570827712	642907456	510253184	584056704	548072320	646612480	609970240
9'-Carboxy-alpha-tocotrienol	16.284	387.26147	387.26141:9147132 388.26476:1534727 389.26812:859611	53.88005:5448 54.93036:4759 56.05058:6220 67.05534:9599 69.0709:36557 72.08167:26360 73.12363:6353 73.61694:6685 74.02444:10384 74.06093:10556 76.88211:6549 78.34624:5882 84.04529:29881 84.08172:41114 86.09726:671661 87.0561:68581 88.04021:7967 95.08608:34567 102.05578:76024 116.07114:176538 119.08521:7171 123.08053:8066 129.10262:18304 133.19025:6842 144.06598:24082 147.01593:6368 149.09682:8456…	14862083	5157736	1430429	67551	812315	3229797	23194300	7493581	5165796	14459357	13454340	23583858	4119930	525871	3024353	7524479	46471816	5879652	1649095	33329848	8972083	3268544	13512218	1861856	3297622	2432023	16332534	14914851	11485024	18510498	27153182	24339208	22097230	18016632	35217040	7387695	19672608	19847200	41408856	61552708	19032966	26873588	23798776	51894388	30984378
Abscisic acid aldehyde	5.643	247.12976	247.12996:42216700 248.13331:25003332 249.13667:6145160	50.15528:58431 54.30359:51958 58.06639:61052 60.64272:60310 69.07081:269921 74.53823:69028 80.24926:60275 86.09731:627353 86.62453:81805 87.21397:66288 100.89208:70056 101.96451:72829 106.24747:72107 113.50364:67922 182.39645:72552 208.27843:71872 217.19594:79710 247.0798:472778	4077505	80504232	2940482	2803253	1961856	6367969	244791552	40727912	255266064	261099440	427958784	197053360	15563009	5381566	29389828	302417248	434666752	1629276	31263456	140716496	108541288	696673856	499946976	155043584	480959648	1093072256	263164160	147950688	531116448	647967872	209308272	793351552	563801856	106141416	491460864	31936018	502998464	378035584	618966976	988431104	890336384	146926368	660503616	328077120	140548288
Acetyl-N-formyl-5-methoxykynurenamine	4.306	265.11288	265.11267:38568440 266.11602:5544326 267.11938:2095253	54.03491:67067 56.96584:14012 80.05029:89591 81.04556:753716 84.9603:13950 85.01217:12914 95.06074:12257 102.0098:14558 113.02364:14603 113.02997:156379 116.98891:27281 122.07173:844543 126.03741:78806 134.99944:131476 144.04802:340373 147.46974:16076 153.00926:31625 153.54323:12735 162.99413:155491 190.98882:37991 218.98438:50324 226.95628:14483	3607461	78305632	2076677	121880520	208102240	198842816	162990	11765169	207618960	285156160	311688416	6179140	202123440	60193076	96283	47129028	116623	7336958	220648096	2977947	221123584	145418576	554812	4266916	159847152	6465722	196554176	135022208	103010832	16460743	148446816	75774552	383055	4704003	34887380	86879976	133521048	89659336	78960296	10647689	284676000	292534080	273234208	281559712	274076736
Acetylcarnosine	18.845	267.12112	267.12115:6664380 268.1245:985637 269.12786:0	50.91342:2831 56.96582:16864 69.94302:3493 70.98807:3319 77.48923:4098 164.99188:4347 190.95332:6328 267.12054:20499	21329898	36151136	19278834	21034380	10897588	18432202	29621932	24676718	45656924	41760912	18223914	24961424	29393732	24612200	18769864	39591056	39571816	12876957	38351436	20707424	44703212	32757518	45128304	23171556	16898616	35258960	25689750	36709136	55892160	39670396	50344152	36433392	42711148	26896224	38961496	17670896	22795414	38324000	62386360	46695400	34478808	44632760	51626640	43848604	45227728
Acetylcysteine	5.549	162.01845	162.0186:19120400 163.02195:9317630 164.02531:725677	55.01893:13407 56.05059:16218 56.96585:680034 57.03448:25552 58.0298:15331 59.05024:16765 61.92267:11337 66.29493:10671 68.99812:72712 70.02969:15472 70.62016:9951 71.95281:56049 74.0245:46922 84.01588:38207 84.96048:20217 85.02924:14260 88.03477:11799 88.04008:66390 93.02022:14060 102.05556:29053 116.07091:15407 116.19739:12283 116.98756:13855 126.74635:12505 128.88022:12055 138.1433:13984 149.0…	108990048	115588104	106257960	11114227	153159888	123421680	139664320	114514304	90506888	88006520	131490736	115672872	129314376	114866624	113204384	96432752	78008656	11880412	131842696	118415608	103856632	23590028	82194152	81220392	86322416	103813864	110943400	106752152	28711476	52867724	26155868	24295176	102246664	90314000	108786800	112917856	108679160	89374960	92707072	82067152	74734752	66139652	95123824	93251384	90087424
Acetylhomoserine	15.828	160.04381	160.0439:2146208 161.04725:2883917 162.05061:1193246	50.55521:6248 53.00328:11745 55.61029:7419 55.93544:17875 56.05054:81368 56.94325:39576 56.96587:35621 57.05836:87548 58.06617:13005 65.68254:6033 69.07087:77504 70.06616:9358 72.93818:23667 86.09731:112203 88.07229:6609 95.5769:7299 107.11677:8357 132.05133:6777	14253009	6724931	6617643	5148670	3656879	4630442	12794281	4138090	14093928	4974732	25877166	11084692	10220785	15370287	9973513	7905881	6635368	9914120	8994644	12388615	11470952	3790782	9987926	5309859	5382108	5111794	6557012	4213846	3853481	9252765	9991001	5559568	11488204	9434354	5346617	9638034	7002544	12779834	4040427	8409377	4660268	6560758	6466854	2974350	7053622
Adenosine	4.823	266.06622	266.06625:26673710 267.0696:19368800 268.07296:1480675	52.41696:13793 55.01888:16402 56.96585:180474 57.03456:133152 57.40984:16994 61.02959:33712 63.5582:14874 69.03452:73546 73.02942:93633 84.9608:18464 85.02906:38854 89.00767:17599 89.28632:16560 90.01636:16456 92.01342:19433 94.41013:17041 97.02924:53412 98.01328:16661 98.97614:378446 99.47435:17822 104.02569:33548 104.95605:16944 106.81361:16237 110.01335:24280 110.97598:106389 116.98624:126776 …	34248600	133285176	90963296	300861120	49214728	35746096	32191500	70236016	81446880	74903336	139922192	108317152	63504428	125253456	140773072	225856128	40986604	66981244	134430112	27284330	104265568	672709312	44202428	53168752	238550144	213237216	165468736	100556576	417328640	101720592	132591800	652310528	236885488	75301256	117369456	211061664	226666336	56505080	251496320	112463856	210978768	183507664	185389216	91752808	126739920
Adenylsuccinic acid	20.606	232.54271	232.54268:5683282 233.54603:0 234.54939:0	56.92791:4230 56.96585:71203 68.99824:5800 71.95287:6655 84.96058:16787 109.15374:5135 123.70403:4399 138.01534:7725 146.01167:6067 147.02066:13572 160.51331:4983	8862386	130794992	30315696	23262158	44799288	23656610	42409272	59137164	120630024	78127184	19665218	42735788	19702818	86567288	19936928	147809024	13854708	9509896	320672384	21060120	63210272	123702768	6144307	15084591	4782377	11376562	76709288	27968778	34960068	31254446	23546322	162302512	6326872	7014632	44473408	11896710	70658896	49941204	107299768	45990092	1348766	646068	2530160	337084	971388
Aegle marmelos Alkaloid C	15.577	366.20352	366.20364:7503132 367.20699:1571445 368.21035:282721	51.85157:3666 53.35097:4175 56.96599:6980 60.04541:5158 81.46028:5174 84.04508:6016 86.09727:311375 91.05475:5679 93.07059:15605 97.58074:5000 103.05511:36665 120.08132:734386 140.39961:5377 146.9957:5185 150.62624:5492 233.16563:65295 261.15997:24897 301.66055:6417 348.19299:10259 366.20041:10333	29875560	6415014	1171629	201574	98638	2174401	32884076	8032220	3513373	4277380	35715740	48338672	2000839	2485912	2984338	6113546	69393480	6421362	608945	28381454	2212991	184033	4701852	1121670	1027701	543396	11912228	3071053	707401	5184326	12029543	2783120	16161020	3246673	13523826	733491	17112620	3982674	13464749	27485368	10942749	11907662	1915376	18723542	15529053
Allysine	5.024	146.09302	146.09291:53776264 147.09626:8167101 148.09962:4777700	55.05536:27355 55.07114:13197 56.05046:31849 56.96574:68965 57.03464:15089 58.06616:41090 58.99607:51289 60.05667:25195 69.03448:78399 83.47968:16557 86.06093:163021 87.04492:114112 122.59842:16111 146.09221:20467	310730208	69772928	70894496	38976380	273538048	320897920	403208992	260179616	266579328	452287392	346535360	157627104	169208032	219474192	298992608	262864096	415729280	201796896	239036016	436753888	455469216	500291104	408608032	23630382	105601328	38407552	228264096	211101632	281209728	438176352	411528448	360381856	392095392	25578118	230468000	301966752	184980944	318135008	354522464	44756320	297678496	417269056	457186720	459955008	440037472
Alpha-CEHC	31.725	279.16006	279.16:3539632 280.16335:636434 281.16671:1368183	50.55593:1756 50.9331:1677 57.07098:25143 65.03961:19271 66.89736:2333 67.98437:2430 81.07024:2797 93.03415:7320 111.04473:5834 121.0289:53194 121.04002:12365 136.41707:2724 149.0238:135881 175.03328:2559 263.30231:2452	57388892	7391002	34050868	7689009	11336706	55868472	38167592	24908780	39158260	7074264	19121650	11649941	30987018	29208192	28271290	57222200	35888796	31865878	12034211	30030394	25815214	27417278	53842320	55393436	33720924	52629140	8673592	22469818	27583086	56699196	54579792	39423136	26900648	54735268	54345256	25762036	8694539	37784480	30286358	51908336	62478552	42635184	38184700	29271216	38082340
Aminoadipic acid	4.502	160.04489	160.04489:16478427 161.04824:722170 162.0516:1468742	51.62772:3880 52.69997:3849 53.03978:8517 55.9355:9074 56.05067:6595 56.94324:36455 56.96585:160025 57.03455:22534 57.82929:4327 66.68008:4554 71.95285:18290 72.93804:16672 73.42255:4585 73.95967:4848 84.0818:6143 97.96806:5817 101.78313:5299 106.33788:5389 115.97875:6606	67589256	225250688	60569800	155203680	81438056	75343648	56187648	54829972	114226088	175233936	74027824	90025832	70778328	170720976	58030352	237701488	52739400	78059040	103511520	30783680	129380984	128418872	21271712	212965984	179275984	178889728	129093960	60528908	115068264	171477504	96131680	100888640	946971	193733760	150110416	191165904	125662904	69248736	53153632	133736880	77702888	115168752	84161336	90617208	109684456
Anserine	15.556	239.1375	239.1375:17180914 240.14085:1600609 241.14421:668978	55.82952:7543 56.96587:30735 64.10859:7693 66.17126:7687 83.20556:9687 99.16828:8632 239.13609:16025	83084944	65228544	19787084	16729194	23108092	50598648	95652816	53221500	42406480	44807256	84549200	97121144	30956356	21161980	47489104	81422304	74958304	43881844	10762552	106415280	65998968	35642928	52179592	9304593	40749836	24281040	84949552	61307500	51791604	88441688	131954912	127214088	79812064	54494140	117906832	53665956	101022920	88900208	105849560	185334640	62146228	14847493	61971944	86736944	78566208
Apigenin 7-sulfate	5.213	351.01511	351.01492:25638934 352.01827:3145411 353.02163:1393503	50.5164:13636 53.54219:12451 78.13094:15219 78.99805:21719 89.16325:14421 97.0082:52742 99.22807:16064 115.59525:16258 121.0076:26551 123.02418:86811 133.00806:61228 135.02379:191163 137.03993:24481 147.02327:68782 149.00308:433402 149.03909:51631 159.16827:19175 161.00342:206097 161.03949:202067 163.01875:130988 171.02338:26326 173.00345:73374 174.9812:23061 176.99771:34948 177.03381:23064 187.0…	201919440	276118624	231760944	180497664	110909864	248344864	177127904	285408896	255732192	217934544	76479424	263804448	181901904	199622928	214946992	269508096	202461968	96348608	236946064	138374288	247645760	166715232	297574272	185448000	182978672	282223392	305397728	261390720	212413760	209656768	269513696	117618744	113888448	217892448	81645840	254016960	203603776	287672384	206610656	237206384	247587952	203250384	233289152	224232432	197993632
Arbutin	26.598	273.10773	273.1076:2252392 274.11095:0 275.11431:135083	56.96589:15296 73.90008:2067 74.25369:1730 84.01588:4434 84.96063:2538 86.45074:1941 88.84418:2279 91.05499:4439 93.02113:4821 104.61691:2288 107.08606:2636 119.08575:6744 123.03887:3084 149.01227:6222 232.92358:1921 238.25186:1860 239.72997:1813 273.16882:2674	301367	1356621	212474	39948	757410	140595	219492	501527	3326410	3713559	650415	261719	281980	734273	199649	1055618	619218	294982	1775127	454052	1967322	7889666	3505338	16215783	3299574	9156071	9964753	7235364	4491394	6006822	5545461	6800074	11297334	4113310	3757354	1448405	4180265	3925279	9292802	1798842	5036566	4413118	9567446	3997737	2335566
Ascorbic acid	4.195	177.00775	177.00769:76472264 178.01104:3473238 179.0144:6580154	53.93749:42806 56.96587:2816748 58.49917:33803 63.07693:36139 68.55976:34739 71.9529:289152 77.81603:39681 84.96064:311090 98.97601:126165 149.01274:73317 167.02396:47617	157023008	473492736	66966392	256731296	56594704	134978176	121988360	121868808	164898928	1060716352	121479888	56939744	62415632	133706640	29714100	368567872	89736520	293312800	616584448	179447344	449665696	939793408	415736160	1104747776	989797824	363821280	572139264	433514432	614775936	569164928	295604928	104009592	536321376	738344512	403980448	899177472	163799136	1086993664	84485088	848927360	456317856	630559040	557220672	616355648	645972352
Astilbin	17.764	473.10721	473.10776:9936711 474.11111:2332830 475.11447:555714	51.06186:5097 60.36515:4666 70.06607:13396 75.27785:5034 86.09725:22331 108.38994:7037 169.13416:7062 201.63499:6346 217.13742:15269 251.82703:6575 327.04593:12532 380.9068:6624 431.88699:7572 473.10748:198942 473.23972:8200	47473860	121199032	42063012	58407960	65269388	56111756	43163204	63402580	92255040	81581968	39095764	94092144	63767924	71231920	103139696	101358048	57092264	36798056	79794792	49607044	94636320	80734304	36076764	49599912	36408616	26168894	73027512	72075608	71015024	70671512	94457592	90616688	34023348	54545784	47381524	11558536	65074484	74374216	79871600	78181376	91843416	118092000	93969936	82668904	130482984
Asymmetric dimethylarginine	5.652	203.13983	203.13979:89526616 204.14314:30924032 205.1465:20746068	56.05053:132415 56.96573:297344 57.05836:189765 58.99585:57025 68.29048:56975 69.07085:553208 70.06612:317658 71.57668:58300 81.57901:66197 84.01579:59137 84.08158:66419 86.09723:945180 90.91967:57808 112.03371:65630 117.22688:55058 130.06577:91930	766549	57534248	9151505	91013	7187089	33899324	244898000	70517624	33185580	158785392	2326753	102438304	22187554	124522	49062112	65572268	394093568	146656	11388105	331113792	76106464	40603840	120304600	71814080	135142400	16407699	124431232	110587872	41095632	151083120	148161584	189531344	204736144	168090960	285291904	47310972	149563248	182061264	269316576	428284576	279010656	247490896	343962304	365303840	299718848
Benzaldehyde	17.119	107.03185	107.0318:30713346 108.03515:1439654 109.03851:596060	56.96587:1050128 61.13241:18971 62.2915:14913 71.95293:94130 93.98428:18197 103.8464:20104	115066840	44773792	96067568	93661336	86729352	51044724	32749372	32960052	133008120	57176636	132668336	49040172	52042288	87115760	46944804	34125428	117078024	120202728	40895060	49579000	75865240	40752956	33100336	128210112	197805120	160742240	67290776	205642704	133685776	245619728	81662464	300096640	91068656	92115080	240805808	96826240	62220372	166457296	205039568	88354256	73718176	159407104	34998876	84249784	213961984
Benzoic acid	4.125	123.04089	123.04095:474395808 124.0443:96589128 125.04766:81216880	56.96593:247720 58.99883:1032304 61.94109:215084 77.02113:237290 93.19556:260774 100.02498:302518	583191168	2934750464	607641280	512625408	7023147520	4676939776	4707137536	4188287488	3240024320	6604088320	667970560	4521099776	4582302208	6442487808	5157538304	1646736256	573083072	4745214464	7339739136	6388562432	4588007424	8017310208	4169274368	6276321280	3343453440	6296977920	2865627136	3959186176	5404109312	2523795968	4711098880	4610112512	859289408	4787406848	5466703872	7072793600	2378819840	4438924288	6286249472	4409239552	3113451264	5814009344	7730774528	6183898624	8741464064
Benzoquinoneacetic acid	4.21	208.04025	208.04015:3436361 209.0435:402655 210.04686:0	52.97638:7878 53.52186:9196 55.84278:11391 56.05064:13187 56.9658:438626 60.9873:22648 64.6199:9292 70.06635:16811 71.95277:194104 75.30106:10043 78.99787:44017 84.0817:18502 84.96056:731467 97.00846:59401 102.97116:75082 104.95898:11458 122.96917:64591 125.98758:10851 138.96397:24464 140.97964:49621 156.97487:138954 158.9906:90252 174.98544:1214026 175.98949:10731 184.96988:122464 192.99643:2256…	8886121	8008840	6198734	5729404	10055258	13735367	11060152	20994556	6608350	17122520	3634478	12732271	18479820	9687818	7674574	18625678	9298833	8669761	28190936	7101335	10711254	9971087	12930905	2624880	11894255	11528739	17149632	13518479	2930981	8076422	9499674	12690496	12527043	12060341	7054836	12742258	12823558	19717140	6404140	12649583	13623993	5378149	6352790	8330309	12759318
Benzyl alcohol	4.147	107.03182	107.03177:23317198 108.03512:4382010 109.03848:2063017	56.96585:3244662 60.95877:20986 67.51038:15352 70.21153:15568 71.95285:201091 74.97652:18191 76.5159:17876 78.998:23483 97.00766:17240 100.09217:16156	63405960	109299968	47602044	23240716	64524840	78664968	66115476	65760308	32109644	92211984	40954400	58222972	28557638	44293536	27929392	106533176	21452098	37249496	56199316	38545352	20721582	80896776	69055280	100770536	155832400	48547132	43749644	123848288	93813696	83182312	97726520	67224408	56521152	267088624	54886120	224649456	47692768	92210648	54930616	60999396	200095248	59462912	154922416	26738482	56831556
Bergapten	4.826	217.0325	217.03287:17949532 218.03622:1805236 219.03958:9692202	50.4801:11390 55.01896:19781 56.05048:12609 56.96589:18849 59.21438:10464 67.10671:10969 67.12221:9701 68.05056:34637 70.06621:116693 72.08186:76392 73.02934:16547 87.9478:11043 95.15588:14319 96.04504:23242 97.92108:11153 99.88375:11527 107.27884:11002 115.9501:13377 138.09167:15392 162.58128:13718 192.7979:13829 217.03392:13665	52056820	108725664	59450804	149794608	38542916	178714816	101012976	111660472	164811040	92175904	36025332	148237056	93832368	172273760	105621960	139549088	21466808	76464984	182261424	144535984	58883512	38425136	11031056	100275944	65996324	273060288	135954880	96035312	13325381	118110704	90220352	58304248	50260068	84938736	42896788	135569808	144157776	62014688	14115973	84663208	194172032	123973792	168961904	111733152	140899856
Betaine	4.664	118.08678	118.0869:257399680 119.09025:16514757 120.09361:4033513	53.97338:22199 56.05054:71792 57.05826:26061 58.06621:4459759 59.07403:187429 63.19124:19860 64.51242:24594 118.08696:199702	2939948544	2419522048	2931124736	1860783232	2930280448	3502684672	3136712448	2950202368	2801360640	2469322496	2727912960	3096256000	3357938432	3763175680	2888244736	2667255552	3152365056	2575247872	2489395456	3275667712	2013842560	1873909248	2409290240	1809726464	1490020864	2589093376	1568948480	2099190528	1374791168	2043421952	2051247360	2134495744	2338816768	1932000896	1759374848	2215037952	1465145344	2094753792	1262678144	2202599680	1702873600	2037485184	1941890176	2031133824	2114045440
Biotin	17.115	245.08676	245.08664:10342634 246.08999:1012019 247.09335:687043	50.57483:6200 52.4022:6331 55.05519:11609 56.9658:94093 57.03452:11286 67.05541:12400 69.03423:8498 71.95284:9772 73.02884:7140 74.17926:7296 74.9283:8377 76.0596:6536 81.07098:7006 84.9605:13014 98.97614:46874 103.4839:6660 110.97564:11920 111.83883:7412 116.98653:23021 123.12933:7132 128.98645:13729 146.99596:8327	73172632	88084008	78164984	67231616	60717636	107313496	63775804	78156320	115399328	70499176	49678572	104676008	109890984	41614708	66293456	85297136	86232952	51748580	88519368	67511776	19986664	65751324	23657110	8449873	19443164	35888280	52069424	51837968	97971144	52760004	30270660	33931972	24561240	3837808	30790754	32572332	51970872	41952516	101336944	26795692	109154656	54463528	133903576	96568592	26963688
Bisnorbiotin	5.252	215.05327	215.0533:184125104 216.05665:15285873 217.06001:4051874	56.96583:197917 91.02367:19698 98.97687:16867 141.5813:15631 215.01698:14699	1282683392	1439165184	1452637312	1089195008	1233549824	1511765760	1110331264	1710166144	1588347264	1151019776	1036489472	1719311744	1905875072	1234072192	1558282368	1558935808	1535454592	1345439104	1357504896	1247615616	1363358592	1119306368	1529478528	868788992	1090630656	1541408128	1662816896	1328059904	1464545280	1103458816	1529252480	1230646400	1589528064	1036380928	1372125952	1453582208	1580621952	1446059264	1614643200	1233363328	1280663424	1085850752	1245498880	1262798976	1058465792
Brassicanal C	4.148	265.01648	265.01648:101106296 266.01983:28158008 267.02319:30556124	56.61163:57038 68.98312:184565 72.58936:57666 82.61808:65297 83.54912:61300 86.99348:161795 94.22381:66166 98.97849:535694 105.00397:144963 116.98888:1444824 134.99937:3613990 144.98393:449150 153.00981:1191269 162.99426:4460720 181.00426:121645 190.98935:1033186 214.99536:74536 218.98434:1932101 241.99973:126096	638866880	777161408	114400600	634948352	208039712	948192448	124593264	1024692224	150007536	869847424	895648704	691837056	1125002752	963111808	751169792	603102208	892823872	111350744	382455264	1928724480	1048079488	1541880576	222632816	49210184	617239744	1571641856	431682144	514041536	1006903616	391318784	274039904	677724224	161033584	419783840	683511296	1221942656	662987776	334014176	1258798464	466251840	869520192	598742528	1400583296	1521911040	1599871488
Butyl butyryllactate	15.558	217.15558	217.15565:30710654 218.159:3519498 219.16236:410958	52.37231:17583 56.96584:61839 58.77678:20334 67.20311:20882 72.75057:19518 73.0843:20207 80.70968:20436 86.09734:291589 93.27287:18926	142862320	99438632	25151188	13211126	30536642	70630976	189765904	71090024	26614284	159848432	151171280	170274816	44366300	29948254	64856932	114775168	373783648	58600472	15364983	271185088	85944200	36736652	72476472	26609530	51204948	28012374	115903272	74466032	27701386	129456656	191479712	182314208	115748840	76255192	179589152	69057560	137939856	120265488	153687120	372055808	43383376	52778224	135475072	122494568	62544692
Calystegin A3	5.065	160.0974	160.09744:17435252 161.10079:5187602 162.10415:1409524	53.00311:22571 53.0397:9602 55.05526:163275 55.93552:14626 56.0505:142211 56.56011:8182 56.94323:52825 56.96581:164097 58.99602:7926 59.89829:8205 60.49179:8012 67.05529:12447 67.94568:9100 68.0503:55139 69.07085:115951 71.95292:10216 72.93804:41552 78.24071:10204 79.05505:12225 80.05027:20101 95.05004:9534 96.08144:62256 114.0919:34305 123.12434:8408 142.08694:11871 160.09657:18632	304800480	144557744	225452144	238378224	263569776	289687712	283143232	271318272	211322800	72757608	288712288	225735968	301870560	256011264	278248384	173114480	278578720	216531904	16136117	301806016	195173696	182362224	15520095	10378689	74775376	216482880	121282080	196188736	196837504	143282832	216980480	207862656	165976096	10714827	227137440	85179488	93853824	185801280	266204512	97068112	125274816	65217740	154012192	163585312	78305584
Caproic acid	16.586	115.07593	115.07613:50361996 116.07948:23590904 117.08284:910516	50.08979:6918 53.00337:7127 55.16336:7665 56.96591:55204 58.99885:32642 59.52221:120184 60.02237:24297 60.52094:23557 62.09507:7392 62.12254:8111 67.99937:11614 68.52757:59306 69.02795:18132 69.52623:18979 71.03014:17750 72.938:11898 77.00913:13423 83.0592:9709 87.04497:50007 89.67399:9495 90.32167:7432 100.02522:13957	194807664	292685056	364941696	142535488	263834112	217607968	143461408	415472512	436308512	313444000	238922416	370464704	554032000	157381696	615717376	347673408	218286912	249321360	381127680	287138816	476601632	385252992	1065994432	341534528	609934080	440703392	325692032	532598592	656405888	490139872	1052548800	721746624	1263990528	315847104	1050821376	599656192	321487456	876188736	856473664	1135798784	307913280	414657952	611582656	605563200	477231200
Caprylic acid	4.841	145.10587	145.10587:6637187 146.10922:8073584 147.11258:2147954	55.01892:38774 62.93021:29365 66.34493:12875 69.03446:16050 70.06602:49525 77.1272:13265 79.46948:12841 84.23189:13097 103.82234:15171	1178286	2615342	16281943	12744767	12916949	9460121	6140672	22799242	9406429	6554079	5813984	3511175	20534204	11235812	10461448	4981821	21341168	20314370	11953492	10300640	18324382	5742239	114137488	10953704	17294318	6898067	13312592	269397696	10834115	21544732	12029035	9674955	100821272	10207875	17334034	7588947	7048374	275653024	7985424	41297204	41557144	34750652	45993968	82311248	81296528
Capsiate	16.13	289.17676	289.17667:12138338 290.18002:1853047 291.18338:222562	50.85247:4233 56.05051:14999 56.96576:11883 57.05833:7179 58.06624:4797 67.05509:5035 69.0708:111263 84.04524:285704 84.96016:7129 85.02915:9700 86.09209:11850 86.09724:233498 102.05567:42680 103.05454:8078 118.56841:4464 128.82732:6456 130.08652:4933 130.42908:5045 130.8632:5306 131.9639:5430 158.08179:52149 169.95706:5725 176.09213:38746 250.9662:5237 289.17584:17013	18266438	12952214	3335566	1147420	5412926	12068809	27543690	10851625	10657698	24058524	15303465	20397238	9152653	3607240	7991776	9478296	47254820	8221877	2164404	36896216	14600465	9893024	33835160	4733360	12085456	7398634	22393450	56401848	15407666	41277096	25004312	30159758	60649716	7109366	57237972	11979535	22808726	78502312	51350584	90817288	62661776	25054840	127225568	123535008	83766344
Castamollissin	16.575	235.04956	235.04993:22227426 236.05328:2836636 237.05664:204790	52.00033:14596 56.96587:742068 71.95294:93887 74.90514:15541 76.38754:14574 84.95567:26532 84.9606:330412 84.99696:71148 94.89421:21251 103.00755:200950 103.22352:18267 104.05347:16339 108.07761:17465 114.83672:16931 115.00716:26368 121.01807:89339 145.0177:39530 146.2364:15941 189.0435:18764 234.95337:24288	87461296	141179184	173176304	68651952	128757440	102045528	29632228	178174944	188362736	136726080	111566520	78993352	133045888	81236360	265692368	97840088	93412744	122628800	179388512	115763688	210603680	173545088	352734720	93852840	261971424	210693296	160481424	234104656	258880704	209287200	369655328	283027520	174794496	258621552	151246560	262576288	79235720	144065184	132942768	372564864	229881072	176134320	250403312	241994592	200711712
Chorismate	16.998	134.03665	134.03667:19015598 135.04002:2207548 136.04338:2619310	53.78984:11115 56.96581:414798 57.346:11044 71.95264:25444 76.51573:19835 80.15234:11494 80.86611:12717 87.58766:16980 128.98596:14752	60479180	130972520	74704024	30542368	84480512	31132468	79934872	110266960	69957856	150415248	36431068	86374312	47281448	65492308	135635744	66240532	64529412	50467872	133439104	77793256	185795856	181849072	133442712	170724272	138971328	215280144	188666736	156621376	151409568	121665800	120076936	63707100	117276720	190762320	110784600	105252664	99127616	76705176	198079472	210676176	104887680	156456096	107717728	164545904	136760560
Cincassiol B	31.512	383.20511	383.20459:77259864 384.20794:15863745 385.2113:2050437	53.68705:38743 54.18314:36436 57.07093:136740 57.75041:41424 64.56332:39408 71.05003:107849 71.08652:115697 76.72449:45743 81.07079:75859 95.08646:56899 97.42699:48184 140.80573:51405 196.55217:47635 241.8419:54831 282.95135:57842 383.20554:1082037 383.31497:116497	125567648	667763072	256038864	83704080	179276960	245763264	277063360	362312704	1228356608	2709068032	108115432	8383603	103940024	213373952	14172744	1906973440	48855520	72932464	435770688	261550416	206861760	324623648	394536832	357634464	542984512	350087648	314449824	325426144	199614672	379355712	173777344	374428864	301164128	311619328	333083808	306232992	297206528	407222624	386241856	319419200	733292608	723309056	917327936	1229378176	1290074112
Cirsiliol	16.992	331.07141	331.07108:26924288 332.07443:2718371 333.07779:2437762	53.47964:10607 56.96331:20232 56.96585:222082 58.14742:9657 63.54176:11606 73.59526:10002 84.99699:23767 103.0076:151982 105.07627:10071 110.24053:9947 110.97617:100742 115.00735:67396 121.01795:73745 128.13995:10734 128.98647:114685 133.01775:42585 146.9969:83784 147.42447:10394 151.67624:12210 156.98131:35684 159.03342:38051 174.99205:119237 177.04405:11336 181.71928:12156 193.00246:52022 194.2…	18537120	81647784	17285250	11918713	30540606	19526426	26689758	56941420	108539520	85619720	9126005	48744284	75673080	19782610	91989688	61903424	46397240	33453544	90273152	26967920	170513584	651788800	99635064	104965240	468998304	213248816	172064976	121389904	623825984	170235968	198249840	1076662016	92668072	156750496	836870144	176953024	151809616	135580112	601527488	216122896	92717776	322023104	329308064	259962656	413324064
cis-3-Hexenyl lactate	16.251	171.09978	171.09979:13828449 172.10314:689664 173.1065:1221970	50.81259:5417 55.05533:15460 56.96592:20323 60.95873:105516 60.98753:147289 60.99049:13811 62.8483:6128 63.33113:5523 65.99121:6700 66.9229:6571 68.95307:31116 72.04546:25455 75.94575:41232 78.99342:12708 78.99802:225649 82.29596:6256 82.78455:6783 84.2868:6098 85.3819:6267 88.95345:59388 97.00842:329244 117.17186:6994 117.42715:6773 120.02405:17075 121.48651:6582	56024912	29254220	136086240	131509960	32032964	38909756	41837580	38876240	38896516	143972800	67755120	139279232	49068668	54000648	93989848	34196412	71852688	187086400	12421222	55250716	31671224	34795860	77135800	56563852	30957788	27208332	27460122	18206458	27996908	49299828	27914324	146200288	156664912	23821120	23725642	60791152	13003032	87110592	41085152	64617264	41390020	20684476	47210792	17965118	27235834
cis-Aconitic acid	6.16	216.05527	216.05511:50072556 217.05846:4425993 218.06182:3429453	56.96581:3943342 61.1414:35878 71.95279:616419 80.1207:37658 80.83709:38274 84.96055:3466532 94.45181:33567 102.97113:319619 110.97586:77201 113.52612:44209 115.99783:40027 120.98091:40803 127.56548:39274 128.98621:95346 129.02286:76987 131.36357:37288 147.03322:135734 165.04356:81810 173.76152:37944 175.02788:43616 193.00357:45251 193.03891:141693 199.25565:35316	20349614	29698300	123890352	40990676	237280928	33801780	18250584	98625104	425198624	33232886	17652698	21067680	27126442	372822624	85561880	28236650	54684132	20230612	24854984	30569450	264182704	499067680	441571936	23712070	22291188	506849760	21372692	418649472	588154816	564151296	412957600	343619904	407425216	19722096	342365920	28508708	19933038	386699136	407757760	498421792	31878412	32822932	45491912	659767680	48168608
Citronellyl anthranilate	25.976	276.21954	276.21954:10209893 277.22289:1948445 278.22625:0	57.07101:4186 66.64293:4477 67.03007:5099 70.04091:5051 76.16135:4560 76.93886:5350 85.05175:16833 88.86293:4840 95.53342:4652 96.05625:12795 97.65527:4320 103.60865:4553 116.99281:5013 122.07199:8422 123.0668:39996 136.08727:10944 142.909:5867 149.07123:9499 149.08276:53153 150.09042:7774 162.07843:15573 163.08618:6714 164.05724:16161 164.09438:23509 165.04597:5672 176.0938:106008 177.10126:3242…	146315520	636403	187771	2159908	149332	126384128	260246	2662405	193143936	943954	167671568	194565	493716	5967070	720825	548292480	173943	589186	272022880	105404	860551744	704049	112697	38669	756728	56817	102868	69885	1789492	910968	876268224	677051	122889	41611	1764612	122264	45200	286059	1864752	1127922	123477	7379627	79385	227609	49821
Citrusinine II	6.373	144.54185	144.54181:19464668 145.54516:5461502 146.54852:516269	55.05527:68076 56.96582:924949 62.93006:1432788 66.49305:20845 70.06618:105222 71.95277:167286 80.24556:18494 80.81385:15701 84.96046:79943 92.03181:28872 113.02978:27087 116.52248:18236 117.0408:21132 121.96651:72286 141.43756:17633	191579488	53877316	254957312	132702792	34589820	228282400	203474608	61624316	153523984	65249940	32862016	218964496	107673128	62232748	179964976	130428304	183656048	150195856	128624536	37157924	213877760	167091120	222198336	36725028	92740472	76287312	90284272	168134800	147887264	197999792	128867520	94556120	107966008	83929496	97664272	67412840	35636960	152138048	145889216	95060800	55194636	74685144	81109536	167234144	71447096
coniferyl acetate	26.048	245.07938	245.07959:10467258 246.08294:1169607 247.0863:104643	59.40236:4944 61.47161:5732 63.108:5835 155.75156:7369 159.38974:5916 168.43924:6452 213.34248:6699	126151120	115452360	120164576	117368088	114120464	115786968	66816420	118248456	117125928	118222288	114941128	54240580	101101056	55177112	55013128	56548120	116316208	115589176	101631872	114676688	122164248	130517336	66322552	126592720	133472496	129614176	128415552	126579704	131096480	129947504	122498416	134951312	127830112	123224472	125419456	127803976	127182216	128792376	129606040	125901016	68771008	70229336	117858664	122435416	74509072
Cotinine	14.294	177.10298	177.10292:260368 178.10627:1176999 179.10963:1049242	54.60906:23153 56.96584:1743428 62.17239:23054 62.52589:22181 62.60231:21713 65.39862:24752 65.58799:23129 66.39288:22254 71.95292:237740 75.4663:27564 84.96061:197012 91.09892:27417 98.9762:74064 116.98637:45122 126.00124:36086 128.83177:23567 131.00127:35274 149.01302:42906	556032	43524	20720	20669	1639.762305	16657	699130	72521	84443	67532	53512	225423	29079	21773	19488	37314	1283080	1639.762305	20509	110321	126560	24536	108410	211732	84915	38155	67092	51437	16398	160386	27785	315931	348338	51858	226319	71128	150053	135665	279374	668472	138419	247399	197133	957368	255356
Cyanidin 3-(diferuloylsophoroside) 5-glucoside	19.162	273.21805	273.21811:14860024 274.22146:1995434 275.22482:143584	56.96589:11637 57.86561:7092 58.89867:6545 69.07085:31233 72.71303:5827 78.24447:7550 82.32031:6937 84.96072:46703 86.09729:422456 98.97604:15232 160.13373:39242 168.45421:7180 273.16895:10819	20950354	20532404	1879599	1231444	4385301	4689756	34095124	16715171	9904228	51489676	33746712	20839874	3770272	1275783	15321637	23017854	79158744	17399200	5016558	50664888	36115212	10079633	46170268	12691493	39564256	2462946	30863702	54222940	19145850	58257616	62194812	67171128	98937296	26604234	85500880	17532856	46683208	85804944	92457416	171655584	84652016	59049552	132229544	150238432	90497024
Cyclobrassinone	6.037	233.05118	233.05136:31050210 234.05471:3551598 235.05807:5187767	55.01896:24766 56.96579:48607 58.99881:47459 60.28533:14921 60.92339:14425 60.98753:20110 77.00927:24063 78.81809:17237 78.99798:15619 85.01437:121410 87.01367:14773 97.00832:26458 103.02475:308539 103.66998:17504 109.11678:15722 113.00913:23138 115.02407:36428 117.2125:16287 119.08562:16800 121.03519:146969 126.80211:18767 131.01927:184638 133.01691:72505 133.03493:206154 133.05339:28496 137.260…	78039672	261826736	40853604	51788048	286603168	50967924	53477276	58295888	215489248	239057712	57732348	43538252	88376784	107850912	97229576	182381232	86690360	32223412	38924268	41877376	192673904	307093824	240657280	3725396	17743768	281380128	31348336	157380800	305186112	238560768	150406576	273910272	269810304	19039538	43655688	226430768	30308644	391538016	152044400	238272736	13310819	14746732	27233344	307806976	197008368
Cyclopassifloic acid D	31.821	505.35168	505.35184:3022848 506.35519:988472 507.35855:281830	62.32153:2182 65.49372:1867 71.31597:1892 71.34002:1968 83.93864:2439 98.28546:2248 101.84236:2507 111.04212:4295 119.93315:2334 127.03725:6161 127.22327:2347 171.06314:4309 205.45695:2319 214.97063:2601 337.16501:5779 377.19482:5031 505.35168:229222	298797	667668	913381	5758214	3075848	2608942	209865	57861	252073	102374	263095	5287358	886447	781726	826680	3845766	414878	834107	605071	7265726	5013929	11345155	16650401	3872922	11111371	10776887	5598952	9068512	3882452	16812568	8332842	13929630	10162424	6575202	13244565	7536990	9631718	4431576	26420396	20796824	16120035	13872590	5468894	8251934	2653052
Cysteineglutathione disulfide	4.996	214.04242	214.04233:22743678 215.04568:5053371 216.04904:12132726	50.29139:12266 52.87492:11673 53.03955:29886 55.01885:18830 56.96582:552187 57.03439:45592 58.48677:14413 65.26913:12167 69.03464:23371 71.95288:26952 76.31602:15003 81.03437:21777 84.01579:36820 84.96022:16463 85.02914:31016 89.80224:13049 98.97594:106870 104.58876:14291 110.97602:38252 116.98669:26777 119.01846:24437 128.98657:34577 149.01218:30526	144479232	179854608	301891648	95719504	155046560	151398832	85836888	213525488	205386128	202266128	124571824	210130864	205142464	85401896	168933664	222718448	84854248	393943136	124834720	89882432	227747792	125829136	42672188	162360384	188884896	115824584	235434576	162477840	68825424	174308144	149501776	119315352	591406464	93155688	158563552	173145920	224889552	186243616	39040240	84196104	175518224	74756136	126815104	102972848	98286632
Cysteinylglycine	5.077	177.0078	177.00766:22492092 178.01101:4636750 179.01437:4806962	55.01898:14157 55.93546:7803 56.96584:1118112 57.0346:16352 60.98755:18748 67.14529:8556 71.94909:10015 71.95285:139468 74.97605:9320 78.99791:47481 84.96061:104480 96.99587:12783 97.00846:57698 98.9763:45164 102.97132:12755 111.02431:9810 116.98674:19050 149.01265:36871 176.97549:12078	290103136	214816720	292741280	21255846	179006192	71026800	176900544	248752128	41834032	327654272	210177072	146900992	245878064	169970064	160995024	292791552	63063668	305248512	189052240	109968984	346542272	195256560	200133168	302219424	432741472	214894880	127745432	175218512	153372944	378756864	321614272	102786712	244211312	252781872	150783504	269224576	86303504	312490880	27417944	278483488	274333856	47269352	246287408	264041040	208910528
D-Arabinose	15.813	149.04208	149.04216:42046244 150.04551:11664727 151.04887:14444226	54.29615:24938 54.74463:23916 55.05548:27680 55.0912:25748 55.51325:23756 56.96586:2019462 62.24744:26364 62.45178:27222 65.03973:39238 67.05524:52029 69.07072:32537 71.95279:89827 89.55183:27408 105.02252:28470 128.14961:29870 143.23158:29001	394468800	347789600	101579560	296573344	263544624	330820768	299285248	204586912	387512736	82574176	322170016	292403744	94694184	374904928	161942064	342974176	134984928	329540096	408076800	352907232	398597056	233847712	327227520	306240320	143467792	66289104	143012704	294446336	669324224	79970416	339825312	175673984	222724912	274185632	115282032	409035584	155187728	165622688	112342832	265671024	86352608	100091800	266107008	307830688	143675056
D-Fructose 2,6-bisphosphate	4.9	338.98837	338.98853:22043784 339.99188:2161362 340.99524:3109790	56.96585:571634 57.03454:20359 66.45868:12151 67.8257:12868 69.03454:46057 73.02949:15816 74.97636:193036 81.03432:19504 83.08453:13482 84.9607:20652 85.02922:72622 86.97624:165493 92.98663:13899 97.02909:46625 97.99142:16499 98.97617:180771 100.0199:14465 104.98652:16968 105.02151:16019 108.47192:14820 110.01309:20816 110.97624:26337 114.97096:78133 116.98643:50931 119.01871:45142 121.00815:2224…	170447552	287110208	191050288	539828544	220041616	44684860	64997072	166796144	329936608	299024224	113778208	162909312	69701536	131611072	204903632	114595880	141302448	101677680	219475216	135482992	140292432	142366304	12111693	398304672	220734848	392138304	276127680	103278128	20301824	226483536	174241088	165474848	14266527	327856192	140599888	437616320	353634944	83706000	23490966	261784016	201174464	536549920	351406144	246679584	468126560
D-Glucuronic acid	5.935	193.03923	193.03909:22791728 194.04244:922452 195.0458:3615815	51.20724:9442 52.54457:8553 56.96581:1433734 71.94907:16282 71.95287:240710 76.47778:11007 78.99757:13185 84.96055:649798 88.97719:11980 98.73257:12701 100.98917:11310 102.97081:44146 107.29928:12691 110.97573:28173 116.98658:11279 120.40513:9926 128.98642:56829 143.96304:13048 146.99693:27792 147.03314:15386 147.0506:19595 151.96368:13668 158.67058:11348 165.04402:24842 173.00484:12390 193.03938…	127512208	48125656	145614800	17418070	71952248	174655808	98447008	137281840	54014472	53709420	159741008	105029472	42266444	59307016	92199616	37686380	16925958	41352256	93632584	53352376	194974576	336373184	26816160	386546432	44665844	167347872	60008944	135586800	365624768	122949056	335326816	80565648	212069360	23902156	127393824	68372888	116588472	83746840	56388260	362641920	55349928	51953572	369439808	161738912	335683456
D-Ribose	4.123	151.03561	151.03577:431339456 152.03912:75773568 153.04248:72668096	53.98706:225409 61.41813:252124 62.24911:236732 68.98316:3502840 82.0149:481856 86.99355:3271276 100.02508:1300815 102.99838:258851 105.00406:2920567 110.65025:309543 118.03557:827585 123.01463:359305 128.01962:731229	1096361472	6408254464	592213248	506395808	241214608	567275072	4408526336	5333171200	4003446784	6423096832	625336640	3171586560	4168020992	5647298048	4126731264	1649995648	3654700544	4607187456	2568849152	4812396544	4196871936	7517080576	3828592384	3227994624	3135753728	5725721088	5563038720	1496075520	4272027904	2505829888	3315835904	4505913344	3737758976	2675718144	1146653440	6784812032	2077912448	818046336	1922550144	6845047296	3093809920	5827656704	3907124736	1985344128	5108350464
Dethiobiotin	5.506	215.13986	215.13988:23754646 216.14323:3397986 217.14659:4616004	56.96583:76724 58.06616:476439 60.08175:31866 63.32971:39579 68.05041:56535 69.0705:29425 70.06248:55742 70.06609:558366 70.06985:27462 72.93332:31908 73.98927:31440 75.35692:30760 81.74924:28250 82.57054:30847 84.0816:76973 98.06068:117007 100.07647:98747 113.13109:30996 119.4413:27711 169.13371:68628 174.98573:41578 215.14006:230757	209601776	112846000	178204624	79840648	202486032	152737424	265251152	221036016	161385552	156978128	208248640	223386880	224105744	196099536	205068944	161196000	300472160	161676560	147748704	239082736	199065136	171887904	240066000	125496152	137803936	188966592	160756672	154309600	167152240	157589024	201586656	189164544	205160368	140962128	185735360	158317392	147324160	152203168	205532128	176181184	122882328	148723648	132464608	165409536	147207568
DG(20:1(11Z)/22:2(13Z,16Z)/0:0)	32.587	701.57111	701.57117:5106602 702.57452:3086628 703.57788:3489578	57.07088:5703 67.09747:4264 69.07092:7619 70.52699:3592 71.05018:7892 71.0864:8993 81.07079:11810 83.08627:8261 95.0862:14690 97.10203:4789 99.0813:11492 108.84899:4132 109.10182:12628 115.68137:3557 263.46054:3599 265.25085:4902 298.09158:3709 397.33081:27503 409.33289:6039 417.29935:4350 419.31482:11187 437.36557:6443 523.75427:4057 563.50757:7993 585.48859:5877 591.53723:15483 613.51837:8855 7…	21275282	30542998	15241007	11086076	22017958	8160384	21088772	9172107	35783740	17779902	6300658	36010240	17288004	17856316	10260911	15340028	15483429	11269639	9034911	8849724	15075860	8831207	13052831	9062006	50825784	6808078	21219448	12278376	17140150	5309659	5116794	9279240	23560696	13705100	30445870	8588520	26036264	19679862	15176112	15909011	20752926	33267262	23441578	13414262	21401074
Dihydro-5-pentyl-2(3H)-furanone	6.07	155.08337	155.08333:35956436 156.08668:8868990 157.09004:1483151	55.05528:119599 55.93539:110259 56.96582:1001740 71.9528:47847 72.93806:633426 90.94846:112352 111.71868:20550 112.8221:19722 119.65722:19775	16703049	52091536	23339992	3096066	21713558	28297892	21543456	7480462	40382128	70413952	8091377	17098296	4407602	14017916	11168498	43950752	12250872	15359829	57120180	18767718	88384672	208817664	15521330	1015860	6379400	117188400	57027128	47882372	264184560	213804864	92686296	15008789	12738417	4309770	6054650	58448968	47446188	61266516	81319792	178751552	12886266	13489129	108094632	226610080	384881984
Dihydroisorhamnetin	4.91	319.065	319.06485:176421072 320.0682:23015460 321.07156:13150663	51.134:110765 63.38447:105936 74.51946:97522 81.30797:133250 84.08186:145021 123.17841:117940 135.7739:144676 136.14369:130091 216.38597:111479 245.16795:124108 269.94019:141877 301.05304:174603 319.06537:1330210	2091698944	2152431872	2648497152	213379408	3007560192	3284453632	1852971776	3060828416	1214089728	1514755200	1023273664	278981504	3296698880	2491316736	2861298944	1235544064	1965627136	2288467200	2188134400	2265734400	1754625792	1368569088	2064452480	1832425856	1295531008	3386158592	3065827328	1994015232	1169265408	1360781696	1944182784	1540228096	2009532928	2063074688	1636156288	2890876160	2972378112	2013656064	1373963776	1543758080	1002507136	1428144640	1572455040	1670005376	1381865216
Dihydrothymine	16.575	127.04714	127.04723:24252894 128.05058:5333944 129.05394:2164249	51.05072:11752 56.96585:1676986 61.62101:12412 66.45621:13727 67.51074:34636 71.95296:96198 78.35262:14666 84.01579:15610 84.92146:13508 114.05936:15080	128623376	96473440	219603072	39710140	28644092	142280624	38880920	225752496	247268672	190469840	152286592	104483016	142498816	59829592	158705888	48450940	56872536	158906704	129438072	73382848	251652128	115173136	168307520	96678272	164669216	150961504	90649960	126718464	194283328	265145088	199761696	85011704	173016448	134019064	158202128	161608624	96432320	54324904	140784656	87504152	281094496	236344512	215788016	50024228	153047840
Dihydrozeatin-O-glucoside	17.854	384.19302	384.19348:23687924 385.19683:5333270 386.20019:769992	51.15706:4650 51.78462:4533 71.32098:6185 78.68766:5567 81.70505:5866 92.69105:7571 93.07056:7008 93.26088:5855 96.88304:6611 103.05493:31518 114.86284:7831 120.08147:1431316 166.08682:19443 191.11868:100195 215.17265:6826 215.98213:6681 219.11349:33814 384.19055:7943	36501940	53586300	5237774	1081574	2670093	22130484	83069200	29832868	47357100	39026904	55743740	114318744	20198386	10068036	16158566	96966040	214267504	29577976	18358702	75060168	22513636	2865600	13404342	6822970	5466780	4032074	60337808	8840259	20786280	22327538	100635680	32980532	30088420	33895708	16890882	13642647	82039496	24694642	131313136	145475280	61555944	35110616	44368820	50634908	23029258
Diisobutyl adipate	18.288	259.20248	259.20258:19007938 260.20593:2693713 261.20929:153811	54.51115:7558 55.05527:191223 55.49061:8381 56.96586:97238 57.05831:21125 69.07082:21698 69.86166:8446 72.08171:389571 84.9606:19528 86.09724:244811 98.97563:10747 119.31599:10664 128.51936:9170 131.00217:9449 146.11797:11175 149.01234:15240 149.22575:12830 160.13367:18875 161.95815:12323 170.9646:15174 185.97157:9105 201.04948:9311 234.95204:17295 235.95131:70260	18524614	13633449	1018906	285889	1511616	2748571	31020376	12742132	5885450	35373972	31042980	25484190	1479375	452321	5695944	16418095	91413984	6657503	1248278	48029040	29032710	17980600	81616136	20576940	58342852	11341564	30217118	109528736	22045602	65612648	54968664	61265132	164122960	50850876	127941432	22211376	54497888	154864864	109542312	192082656	116557968	87095120	248925616	261436496	181114896
DL-2-Aminooctanoic acid	16.066	160.1338	160.13365:47725208 161.137:4312783 162.14036:130690	52.79634:6042 53.00318:9472 55.93523:6291 56.05051:68891 56.94324:20532 56.96582:35703 57.05834:104571 58.06618:15076 67.05563:8834 69.07081:84147 70.06609:9884 72.93804:24101 83.29095:6485 86.09727:123082 95.86677:7560 112.66412:7072 140.27988:7400 149.11577:7797	337148128	298433024	157510032	156039168	177130784	251093744	307652192	265800912	303748320	337048096	232666944	326350144	292300384	203774960	269281024	315684800	397959712	187547888	292150400	301858720	299716800	256779744	239405536	187148176	215712544	220594160	259739520	263012896	179564864	335335232	255306160	290102240	218712176	208006624	285099072	212718512	213146704	232579120	191329424	264734432	286623808	270012000	319363712	395321472	309199232
Docosahexaenoic acid	21.306	351.21524	351.2157:9452303 352.21905:1680944 353.22241:173594	60.73794:3339 68.75413:3732 80.30893:3761 89.18949:3873 89.43353:4255 98.46767:4073 187.84923:4019 209.91389:5541 277.73447:4218 351.21518:50379	59194116	97501208	32285478	26584492	7947976	34426336	42215072	20689828	76511448	110027152	54160600	61629484	51970568	33683684	27244618	77740680	60039664	21754822	62996692	48817876	65012368	149219744	201163232	49658176	94599784	77742072	13040855	81446024	109923576	121309616	75534872	160822080	186758976	55480324	131478184	70938072	23663558	93584320	106961440	171085552	15192816	5639264	60337068	13331178	23585656
Dodecanoylcarnitine	17.442	344.25571	344.25583:23167328 345.25918:3895262 346.26254:448257	51.01632:5525 52.69556:5334 53.14193:5171 54.19567:6051 55.05531:45967 57.53168:5041 60.04556:10344 64.49635:4805 66.85123:5088 70.06616:102634 70.86958:5159 72.08179:391543 86.09736:525695 86.50555:6523 88.73449:5608 119.09119:5681 185.16563:61318 198.17929:6817 213.16016:25416 231.17026:9650 233.92592:7377 276.24194:8119 344.15948:9335	136122560	48676260	1121377	2743859	1987720	15161189	206869920	21967690	12316513	219282416	139077488	62800984	5359782	8664368	12682797	25919174	354535680	17331118	4954634	252875328	38661040	18058708	33379668	59612020	90312776	4129468	52152344	27534112	11924266	64063832	55356084	44712432	54318076	111327792	90314952	27324826	52894508	33050956	34900020	224093968	107434288	136619648	126557688	200763008	164865728
Dopamine glucuronide	17.827	165.05524	165.0551:23653070 166.05845:3728215 167.06181:77602416	54.90944:10621 54.91213:12081 55.43212:10192 56.96581:44235 58.99866:14776 59.99966:17657 64.62529:10183 99.64751:13344 119.03678:21695	83374416	148194096	203208048	20235638	184127840	26774202	109423584	236289968	396829536	184992800	118573296	211981664	196496928	104536720	69908160	168324464	149625344	33355264	289294336	142644624	141928096	290862528	393211744	106504584	218020368	190693504	213097280	324503008	381700480	239035088	183822416	146902224	222580400	193644368	469620128	34578864	95620304	51413384	313953440	332088384	125535608	68298456	79318480	199887952	193464240
Dopaquinone	15.809	196.0499	196.05011:201557744 197.05346:6470639 198.05682:9628193	54.2935:118228 56.96584:1970355 63.46948:141346 65.82765:117572 67.05514:133987 71.95276:175600 120.893:134021 122.6478:149534 127.56762:174211 146.85191:148396 151.41486:141250 151.42744:165462 177.149:150000 180.52094:134794	1813371648	2696295424	2449285376	1117725952	1307806720	1500789120	1496826496	3847592960	2572785408	2025901440	1481882752	2818679552	4175411200	1455209728	2669493248	2295261184	2223437568	2861632256	2607229184	1593905408	1104918912	857919104	2788972800	985611776	1383259776	1461734144	3108516096	2062145920	1308482432	1064873344	2080481024	2006834432	3050824448	1946709888	2612520960	1602082816	2644567552	2917613568	2064425856	2139353600	999013184	799985408	1024290944	806720896	910167424
Dopaxanthin	5.677	196.05902	196.05902:36318836 197.06237:8906354 198.06573:40286688	55.01901:26453 56.96586:214168 58.76927:27653 63.80006:23609 69.39717:31064 83.06182:30997 95.32683:29001 110.06072:37439 123.06862:32965 126.43285:28045 182.61436:29375 188.08801:34841	11982199	347699040	228287104	1275291	227023616	314794496	228506640	355353952	294935200	265751568	9020645	227994544	228404816	210496464	177888384	234399152	169782656	199119	267302400	145411600	311886272	171093392	255878112	270789920	167178320	342440992	252419632	286828544	175259616	314672320	179235328	116751056	154902544	156067632	139276960	185354736	172248352	172799424	133801632	173418736	219657712	202363248	251519968	189814048	207362240
dTDP-D-glucose	16.398	273.55045	273.55014:23475958 274.55349:1538361 275.55685:535124	56.96579:51227 62.13814:9645 66.29821:8547 69.03448:10353 84.96052:83095 85.31609:9435 98.97614:30417 104.02607:9766 110.97549:13435 116.9866:11501 128.98584:10536 130.93312:9991 144.9655:9935 152.96393:10946 153.01836:75250 158.92778:25308 167.51813:10390 176.939:12414 232.93025:11349	108828896	268933504	148150592	105854528	170822512	156056160	64419620	158885600	192814592	114964864	84646672	291028032	209079744	127795048	231029536	203494224	88093856	106188544	173554640	100561296	137234544	76836800	85471632	28697306	38846668	46604824	130825032	150545744	166997408	69173232	139340752	136527168	85229736	64420184	86381792	38821360	117622328	158404064	184730560	71517072	139839088	198758880	328061952	186231888	204120448
dUMP	5.257	291.02072	291.02036:41356240 292.02371:6395422 293.02707:116965176	51.49052:19567 52.96155:19991 56.96579:47432 58.99879:51439 59.34306:19873 59.6778:20673 60.38452:23226 85.01413:252997 94.90173:24495 103.02464:735926 104.65671:23993 111.5195:24561 113.00893:154194 121.03507:342538 124.28309:23475 129.00356:47452 129.04042:33697 131.01926:674322 139.02385:26523 147.01413:317351 147.0509:33017 149.02992:137879 155.01985:32051 157.03485:68698 173.02971:135094 175…	166106896	246250688	422399456	131107096	292069888	157533792	239413328	433362368	350391872	367026336	346320096	215190272	228614608	383777632	324718560	422143648	165268336	455776416	390053536	289205344	329692576	222010592	210934816	365655648	350438912	235605584	516137280	408459008	288955008	155888352	361502752	266427360	512514144	426672224	357385568	452873888	308417856	265496976	278973440	194733184	203253344	177200144	319449504	293516160	283738144
Epicatechin	4.97	291.10583	291.10602:32076802 292.10937:6404467 293.11273:1957688	60.38895:15271 61.05524:14582 70.06625:42783 70.19206:16468 71.73766:15180 79.63161:16222 168.90666:18389 185.93298:17673 291.1055:279668	297818240	268372176	304351200	371673952	215487824	486801248	358787968	330050560	420454080	309320352	281311232	365004000	348628096	422146624	401720448	353506816	365714016	275106048	370426976	440704896	385484448	274776192	271555584	13281119	133554072	318281024	241899888	262340576	510155712	296216864	379152576	273693088	269270848	199803920	159755856	270809856	231084048	243964688	609608384	258226048	335734752	343641312	325649760	381752704	346572384
Estradiol	15.648	295.16647	295.16632:6648920 296.16967:2245029 297.17303:992989	51.05494:3889 56.96591:24071 65.03945:12253 83.64274:4685 84.045:4824 84.08139:5418 86.09715:32809 91.05502:457720 91.11223:4836 93.07077:5353 98.97625:5535 100.0349:5664 100.04159:5275 107.04971:21950 109.06498:12194 118.06579:15059 119.04967:168235 121.06536:6946 136.07616:260219 215.19102:5860 230.92984:27700 248.94104:58949 266.95184:18693 295.16544:8665	18274228	2266221	93226	120457	282975	2396384	32919272	6969137	790653	20419706	12121534	8036410	312558	227441	2448248	2388011	62148532	5474810	79686	40129932	6382353	2886874	19081284	2296030	6132418	1191423	7285070	18763610	1857761	13986043	16641328	24737330	36660844	8393488	45505484	770466	15288325	11676501	30649164	62132836	11193219	19562346	30129956	37674672	16574334
Ethyl (??)-3-hydroxyhexanoate	4.272	161.1291	161.12909:2778514 162.13244:525730 163.1358:428612	50.40637:41934 51.62802:49635 58.99887:147877 60.49124:49657 68.98302:309252 85.01423:202776 85.94527:48991 86.99355:264192 103.0248:689650 105.00401:141924 115.02428:110326 121.0346:227384 121.11366:54196 123.55027:58694 133.03499:216767 151.04552:89280 157.09879:58963	112116	6921914	14105	5064368	18829656	8697650	1410.513184	17238766	14080537	25245784	23025644	10716848	49973	1819804	1410.513184	3717252	113145	16064321	5313046	29747920	14984286	8136162	8394554	14602588	6199102	13572945	12730771	7154893	10470199	19764226	14571436	10579149	8427852	13354738	5939095	7195857	7949506	10134679	10310212	16172346	17337514	16811208	15935432	21443090	25050468
Ethyl (E)-3-hexenoate	16.759	143.11824	143.11852:496925 144.12187:349123 145.12523:0	50.02559:8267 56.96586:266685 57.52049:9848 58.33154:9012 58.50566:20534 60.95875:130533 60.98751:219362 60.99044:21540 67.51093:59042 69.25902:8546 72.42561:11245 76.51605:55691 78.99341:14800 78.99805:410223 97.00845:563111 120.02397:37501 120.03238:11293 133.89368:11815	218381	44952	2447.578711	33834	2447.578711	2447.578711	1107202	77849	2447.578711	155945	290496	197762	2447.578711	24476	26495	28430	1735902	28986	2447.578711	900665	142112	159065	396043	107247	277629	2447.578711	379193	198390	105098	593432	568306	921250	349738	234713	2363897	153866	167993	1210911	2176382	1567752	746197	916846	1239969	1648846	1154627
Farnesyl pyrophosphate	17.409	182.55788	182.55772:6984222 183.56107:486673 184.56443:476963	51.02393:6224 53.0397:16319 55.93545:26189 56.94326:153022 56.96585:133210 58.96194:8964 69.317:5715 71.95274:14916 72.93804:66841 79.05518:23525 84.43539:5796 84.96068:5637 90.94827:8607 95.04989:14980 98.97598:36957 103.05481:8717 105.07075:23724 113.96411:10430 115.089:5757 116.98647:13486 131.97472:9721	30630426	32038914	19707934	28745844	17987396	13331472	39101116	47627224	14517890	32114098	13456281	35361368	26731052	27040960	24118184	20957094	53493544	28253644	19521024	27079060	27011564	10539545	43359132	28530936	33244026	21732156	30889642	50950832	29679918	26899946	15229598	14644858	30934514	31381662	36755908	10022813	26591676	45533772	28096678	15775443	37193808	49016860	53626040	52735528	57507304
Fertaric acid	4.929	324.9993	325.04541:51753140 326.04876:4970855 327.05212:1350559	50.16186:12701 56.96581:202338 60.98754:48667 61.25054:14238 65.16109:12620 65.60556:12717 66.01189:12397 68.176:15652 68.27648:12982 74.97607:17441 75.91137:14649 78.99798:113477 85.54673:14758 86.97607:22479 93.73267:16597 97.00841:122052 98.97618:137326 100.99129:15297 105.01338:24125 111.02447:15458 112.99166:270749 116.98627:54864 117.01325:45197 121.00819:604189 123.02378:127109 131.00203:2…	367670240	698928384	189131808	817458432	259745376	526019552	191750688	229882128	400860928	539761344	474527008	573935104	107434112	504584608	380310176	348357024	283514048	135631776	839181440	231629552	346339008	312919808	71560512	915485056	495175648	713366208	620909056	196637456	233122544	498727552	388382528	352561696	92957968	444961408	364479584	386025696	711016576	337092224	137505856	488860800	599066112	876069440	684666176	506716704	813832128
Galactose 1-phosphate	5.5	261.02917	261.02917:49984528 262.03252:6618631 263.03588:10759824	56.05055:10759 56.96581:1299251 58.99881:40341 64.32739:5835 70.99877:5760 71.95276:20225 72.93791:8020 74.28145:5558 74.44408:5651 74.97635:14141 75.45554:5333 77.00932:18470 84.08174:52000 84.96035:10479 85.0143:83075 85.08489:20045 97.01424:11357 103.02475:388233 110.97592:51209 112.99142:13381 113.00907:18708 115.00721:19570 115.02457:108471 116.49629:6411 117.04034:15307 121.03511:222373 122…	325578688	372630560	352045344	537030208	269068128	295399648	279396384	332956864	321455136	305349792	281575424	423270880	308493120	256404448	262325088	247444832	310020128	300510368	287535680	239849024	335607168	282146624	337533888	273577600	327012096	321332960	262301568	324400320	321778048	332507904	273532544	278647616	312262656	254857504	283406976	300113920	215106560	279470464	262678800	252252576	309135712	280794624	308235264	297952736	273803456
Galactosyl 4-hydroxyproline	17.748	147.56027	147.56036:8994410 148.56371:715919 149.56707:148380	56.96304:10193 56.96583:195823 56.96859:12168 60.95866:16639 60.98748:33764 64.92818:10339 71.95281:21066 75.88836:6289 78.99811:54161 82.44148:6981 97.00834:87994 113.93371:8320 118.40694:6555	17606368	126449248	33435376	88404576	29810000	46091048	53733640	76172944	60742160	73381488	19411850	58715552	37275104	36046076	45608012	48593816	36071176	29884788	31155238	30057488	70506808	63565088	45497284	61729992	40600920	129604624	70486848	55897724	44894580	47969356	30510494	22002300	12439460	98988592	21727724	74432768	40755224	35643728	5318586	29455194	74992384	31388948	48359116	25372668	33432676
Galacturonic acid	15.988	177.00781	177.00786:31240180 178.01121:1750801 179.01457:1675639	56.96588:669847 59.45931:9331 60.95874:19582 70.82713:9549 71.95293:84065 77.58622:9396 78.5978:9771 84.96064:66105 89.03947:16373 90.72755:11411 98.97614:22992 116.20806:8817 149.0127:18239 167.02266:12070	189018384	33430392	35777776	38116000	280045024	37326340	65833756	34228192	205030688	223243248	185183920	17915090	27552748	270622112	24529550	198004128	164910064	172137392	240664848	168897504	267932176	157810560	237516272	76190808	281086944	317380672	233474800	92175456	232635808	253341984	249683376	211928720	225547168	216994864	279458624	257768880	189173472	279335840	39574436	259750688	251527936	260417072	48456576	269474784	268505536
Gamma-Aminobutyric acid	4.504	104.10754	104.1077:718322496 105.11105:48228300 106.11441:4119229	50.04344:192332 54.21507:188807 56.05057:779560 58.06616:26322338 59.0739:506592 60.07871:313489 60.08176:4903938 60.81858:255131 76.9697:244415 77.74793:257878 87.0451:251765 104.10764:3175880	3966009088	3368110336	3586878464	3321658368	3827365376	3979468800	5387607040	3620183296	4087526912	4418286080	3590681344	4165500672	4973611520	4377067520	5303780352	4108819968	5423748608	4061858560	3791683584	4544424448	5627866112	5076767232	4660393472	3133444608	4662355456	5321262080	3551365376	3810377472	6194102784	4482323456	5812952064	5362607104	277722816	3949670144	5700040192	4604006912	3500648192	4173869312	6368442880	4981613056	4565506560	4201961472	4576504320	5314469376	4266916864
gamma-Glutaminyl-4-hydroxybenzene	6.107	120.04433	120.04433:68124688 121.04768:2895033 122.05104:2830629	56.96583:659463 60.95874:27471 60.98748:78008 71.95284:50516 74.59511:20323 78.99803:112374 79.24024:18061 85.92265:21215 97.00835:195154	192226160	470045408	88124672	93953912	401678848	168846752	117347160	143000864	360197984	419146848	67300880	282109408	103942024	115904424	48262320	520545920	124239696	192803536	55945564	61857412	201217728	439714784	237760976	72160792	42031988	119702616	342797824	497676480	747686400	340236928	139940368	226216384	698323648	36190892	156127568	422993696	296375648	468923200	242533792	261835024	47982456	45836624	450733184	538249472	573481280
gamma-Glutamyl-S-methylcysteine	18.587	287.0715	287.07123:7914018 288.07458:2239950 289.07794:1073424	51.7579:5487 53.87624:5190 54.30867:4286 54.68324:4918 56.96582:793454 58.18176:4984 59.54599:4634 66.40405:5818 71.95285:12902 72.85048:4770 74.9765:6439 80.09824:6114 80.63655:4602 84.96075:12217 101.30955:5025 121.63475:5067 130.79575:5451 157.27472:5396 159.01277:20789 177.02283:1015632 177.48878:5794 195.03358:809543 213.04404:28846 218.05026:38564 223.02829:45375 241.03914:86759 242.12392:5…	30787458	91772648	61095544	45872132	39558204	44816412	42693744	86630088	115009760	75679520	25384016	46294960	76146712	35686340	50894796	30435370	39974084	46844900	65877512	12809139	65657360	79627472	110403696	35764196	114678192	98121176	69875712	97455104	64978352	63484764	48769228	60121456	71751096	57349904	87499912	48614920	25430170	65940680	46945900	47237848	77821080	66178196	78764384	73760240	75209296
gamma-Glutamylcysteine	18.587	251.02386	251.02356:9394612 252.02691:730715 253.03027:615855	56.96582:180412 57.33793:5058 61.29892:4816 69.42396:4605 71.9529:10940 72.81619:4577 76.44315:5520 84.96059:31599 95.5281:5425 96.96313:5586 101.98409:5291 127.20309:5112 130.07997:6683 167.88159:5989 172.17807:5956 177.00868:9978 177.02277:121966 195.0168:10334 195.03362:115180 202.94452:5949 213.04523:8727 213.31429:6338 241.03804:8019 244.32161:5640	30991344	98837384	65803892	21938682	42073188	45293464	43739120	92937688	122503584	79229944	25217736	47818524	79213480	36654344	53110468	60193664	39621180	48815136	67686616	16509261	75140968	91867864	128572472	78060544	130671256	114810240	46398636	112681344	73630560	71240240	54261412	69584256	84488352	63644160	100697472	54222184	28868728	73321552	52248460	52433936	85955456	66592204	85612696	74152336	76912056
gamma-Glutamylleucine	5.644	261.14542	261.14569:81497848 262.14904:28406452 263.1524:8120713	53.36562:49444 56.05051:129040 57.0582:77235 69.0709:673990 70.024:56574 84.04542:591802 84.08159:172948 85.04864:82846 86.0974:1659398 87.10024:73158 102.05588:84731 130.05032:99234 148.0607:101423 151.54291:66039 174.62543:62196	2165917	69191904	212710	1685693	26103940	49399452	272587808	74957560	40389680	150934880	3729482	124831552	25778392	773191	49008308	70161328	418079936	426939	9416549	307536352	86737784	50621420	136973680	72875768	136897168	31137584	139942816	130245872	37634720	141147216	134058584	166381712	208045296	153661024	283707616	66275108	160072112	187524704	257086768	370364768	236634480	197203376	321274432	316239808	247155824
gamma-Glutamylmethionine	4.68	277.09021	277.09027:33102734 278.09362:4560291 279.09698:5735337	53.19396:17862 55.60354:19736 57.0345:21963 60.73217:17894 68.36756:19563 69.03436:29179 84.0453:154933 84.08155:43233 98.88119:26766 98.98481:32506 103.07072:22808 153.25516:22341 277.08975:262258	152718352	209938256	151362208	309218624	181241632	269746144	172903856	128805992	172165792	285016768	141503424	213899920	164911376	335466592	209094416	261270544	172057824	118091784	171060688	262138288	195643328	68729920	161816896	216013136	160291536	211935664	203727744	213814320	33561384	155245200	252927856	28778576	80942648	250616592	297008608	153253264	162234944	282308160	16379792	189959920	135235264	438365152	209051888	541449408	173870784
Ganoderic acid Mj	29.598	545.36841	545.36798:1274987 546.37133:422885 547.37469:108322	50.37997:1186 56.129:1078 64.79562:1156 66.11894:1100 71.39064:1217 131.89323:1126 222.17531:1427 235.85001:1503 251.15874:1195 262.68677:1233 329.00757:1298 379.20691:1358 503.32086:8108 545.36761:127863	417450	2052676	1159279	344880	2755405	1854954	1441917	1045328	945344	1680800	5235268	3674547	824346	4257908	556448	2074268	1458619	746028	1326155	1733759	4358786	31264288	3074120	4492260	6791884	27761028	6161905	18702472	6415199	12032701	7419325	4739889	4414590	12779920	21128736	4866762	1218566	21817444	6488972	30906154	6262359	1379960	19006916	1716065	3728816
Genistein 7-O-(2-p-coumaroylglucoside)	4.507	290.0769	290.07672:29063492 291.08007:5175020 292.08343:2884688	55.01897:26905 56.96586:109290 57.03461:219924 58.99047:19872 61.58225:24589 66.38314:21791 69.03456:56381 73.02927:28540 81.03439:55594 82.13475:21702 84.96053:38185 85.02933:43042 86.03711:77675 90.01575:33289 97.9683:70482 98.9761:151301 101.00743:23680 109.02955:34300 109.23145:23924 110.01319:56018 110.97617:30663 112.99217:31078 115.97877:29646 116.98662:34194 119.01884:50119 124.99163:3616…	63269656	333951328	42379576	260231648	70384848	54155180	34533056	29416300	131796504	222274512	57108144	92156312	57927872	309621440	185124144	418590848	39759460	75489488	68880392	22749248	127955152	123751104	2330642	135426736	271304736	207714640	157009200	28688826	159479936	158803104	96662304	105233056	84486	144423296	182155504	290717792	162680320	32737976	300085440	98127576	38206356	79288792	44474240	50022124	77294968
Geranylgeranyl-PP	17.774	449.18002	449.1803:11276883 450.18365:2329658 451.18701:9368818	81.82973:6401 86.09726:21230 104.34061:6765 190.16296:6796 287.12634:254969 425.36652:7007 425.49234:7482 449.17966:279280	27440976	109685936	25283272	35002196	52178940	17039118	38883968	33410862	116749248	20504914	17699144	107922048	44013012	39869400	72615112	16537297	56096420	17388630	81596096	17344536	33798464	12368269	1555570	7291197	5634256	815334	38346696	13865598	67984320	26892636	35255360	12599821	1219164	14828849	12766212	491773	31777382	11887886	82394552	27867554	20262916	106250312	32673720	34925224	106769528
Gerberinol	4.616	365.10675	365.10684:288674112 366.11019:45075480 367.11355:9897632	67.37072:189820 82.78945:181340 139.67668:209112 160.43997:222654 203.05307:732949 347.09476:434806 360.0256:242684 365.10699:6173808	3125460224	3535384320	2778316800	3706835456	3084145920	3600501504	2679246336	2448692224	3555906304	2880926464	3085152768	3648126208	3287186176	2505572608	3624428544	1722067072	2740005888	2780469760	3427485696	2762829824	3195892224	1548946560	2042222080	2553448960	2729599232	3173094400	2464994560	2911167232	3565655552	1809232000	3364394496	3201648640	985890944	2832422144	3144120320	3242672384	2682591232	3104665856	245374048	3501837568	2830254336	3038088704	3185983744	3082145792	3236614144
Glutathione	5.371	308.09216	308.0921:25705604 309.09545:8521928 310.09881:1653006	56.05058:53777 56.96584:199726 58.99603:414227 59.10656:12321 60.03408:12542 76.02246:1071720 76.04029:41500 80.05027:51838 84.04528:792156 86.99077:106828 88.02225:39130 88.28651:15801 98.97627:21376 100.99187:26681 103.44474:16697 114.03815:28567 116.01708:213913 124.0219:27346 128.98634:36799 130.05014:57940 141.04791:20817 142.0331:117224 144.01216:22447 146.99646:21948 162.02242:83746 179.04…	880791232	224788816	48471008	179544144	1224518016	530064896	1526601088	386953920	827869056	1312372736	1436493312	541859840	43712976	157617920	678644864	184452736	1397913344	419850464	39782704	205030432	399658976	1959555	284317	13424214	72394	19330228	444781376	1463755	1336381	952212608	162315248	31810548	1406367	20198894	1252139	134000376	363284256	4952494	1971286	46277140	327757	113035	744711	333482	196118
Glycerol 1-(9Z-octadecenoate) 2-octanoate 3-tetradecanoate	32.943	715.58722	715.58691:13499009 716.59026:6266790 717.59362:1833758	52.59674:11636 53.39561:8833 57.07091:26053 63.34417:11685 71.08662:53876 72.02917:12211 74.61655:10642 81.07081:17555 82.46536:10539 83.08653:13740 84.84131:9607 85.10213:13212 95.08645:23742 97.10228:15721 99.08116:43646 109.1016:11780 154.4711:12250 169.06342:12400 233.49881:14235 233.52173:13105 239.23833:17681 249.80455:12909 265.25323:13000 289.04083:12999 344.38989:12837 351.91422:14482 41…	8985815	12455388	11172230	13307977	16955736	15563062	8432353	3986170	14958329	8838624	14200024	9740683	5566469	9670473	10363954	12387916	4702272	15838598	11526033	8801086	37545320	68211712	54920492	55024848	45286288	43911536	39090756	40464512	57565424	60316876	82100440	36955700	66579348	51966840	41664988	46132680	64939316	55097408	55984304	40754920	23645898	11204690	6192715	13183352	16970414
Glycyrrhizaisoflavone B	5.741	349.09915	349.09912:53876848 350.10247:11387527 351.10583:56791296	53.73963:25255 56.96581:152931 58.99911:36841 60.57644:32523 68.31139:36491 69.13158:30429 74.06109:28809 84.96076:35240 101.00906:51631 107.81506:30946 110.97572:38295 113.00919:79234 113.04498:34308 115.0242:37281 119.01929:82766 119.46864:29611 129.04033:193017 131.01945:539051 131.05583:696444 133.03477:106745 143.00177:54992 143.01982:106268 145.03493:66703 147.05063:228269 149.02995:132285 …	13065595	608032512	19476806	15238122	218897840	26133290	17811400	190775024	226768640	543659904	9890492	33157248	533795584	28159742	208095200	226482944	153367136	3765164	387582848	32817150	576568000	531503744	360832416	482113664	510105952	464754400	202532544	222778784	544457216	570413952	634688896	144948464	191554928	390142624	289149952	615395200	168517776	280920480	452889504	538294080	266253104	420556224	524134208	483365184	446185760
Gossypetin 8-glucuronide 3-sulfate	5.581	308.02213	308.02225:91825880 309.0256:8152387 310.02896:2240165	54.92107:22099 55.01901:33624 56.96586:667734 59.05022:101478 63.25414:18630 67.01873:25137 67.65208:20235 68.99815:352566 71.95274:20812 74.97631:84782 80.48214:22171 81.91281:22083 84.96064:80009 85.67274:23780 87.00853:111355 89.00796:196959 92.99241:25992 94.18111:26863 98.01328:560732 98.97594:85279 101.9977:270766 103.99496:33560 107.01851:225827 111.00262:1225985 111.00829:84526 113.00002:…	242823920	430382464	436943968	3455894	279909632	405268448	241231536	558778560	347508000	227649040	250462960	406393600	459937696	381441056	284079264	427752576	202561616	5377091	464876000	218616832	290211008	190318832	450092864	306927968	236211408	658906176	461281920	430906304	158262752	167695728	301572576	200094656	408087072	398749248	431123840	538061120	517486784	479624384	187378432	236950624	338354784	215777776	251432608	183439248	205538848
Gynocardin	16.57	152.55771	152.55757:15564460 153.56092:1442796 154.56428:228041	55.01891:14827 56.96584:1892396 57.03462:11240 65.31609:10948 69.01658:11731 70.94267:29670 71.95284:108026 74.97623:16273 75.01071:14137 79.95992:10782 84.01599:31319 87.04512:15083 88.99108:13596 98.97582:16425 132.56992:14266 145.35304:15124 149.01291:24305	71991816	36890192	118283784	49700628	32251376	31583562	46873164	54958648	67579432	37788508	38193824	62786592	131897888	50530960	47895132	40049248	27463740	38302856	94050840	81642656	107459952	53365740	270128896	116062608	95716800	87119280	49298580	98613784	79755376	153029760	140383792	88115992	142315232	106370016	103206272	117209320	59536360	245116160	101499312	154009248	84437048	123880384	172519776	86075624	144645552
Heptanoic acid	4.239	129.10287	129.10283:6588292 130.10618:47947040 131.10954:5702664	56.05038:38862 56.96584:33797 60.959:19247 69.98381:130159 86.99368:36203 87.99424:121132 101.02567:22009 106.00491:123500 117.73055:20088 120.86555:24135 124.01523:34397	1618258	15236125	1403560	187134	1553394	777726	3536156	749648	6368193	40411024	3727342	864977	992330	4594046	2650176	8857528	3195608	954687	2831262	5274932	10332795	16023280	19942658	2654867	21876058	8337581	10343350	6535705	14615387	13515619	23477246	21517574	20009834	27930626	35122584	10163122	10491755	19268118	27109788	54335244	24715022	44703488	41048084	56671600	47852684
Heptyl cinnamate	15.468	247.16624	247.16611:9417423 248.16946:1845008 249.17282:0	56.96575:42006 60.04538:119958 69.07088:5290 70.02966:9208 70.06596:5456 71.35935:4667 83.95251:4881 86.09732:117125 97.00836:5252 100.32093:5823 126.35055:6198 134.08136:19437 146.99631:5830 191.94208:14484 200.94768:29560 201.44507:6348 239.94563:5960	50561948	10710569	5669470	2807450	3883829	25362044	71748880	23319308	21753396	14632705	47709700	64795996	6388336	6649932	20237436	13388916	143521536	20035678	2177770	74245992	8328567	2969100	15346935	3276450	5335440	1910890	11220512	6218524	4247913	7355962	24539858	61878736	32287054	5402976	53965068	2995354	18946052	11016861	51264392	61473476	23808212	7304806	25315336	26774166	9846198
Hesperetin 7-glucoside	15.465	463.12497	463.12506:10824039 464.12841:2614747 465.13177:1046347	55.21823:6965 70.06613:15673 81.55968:6257 81.75558:6697 82.60474:6007 97.42281:7036 123.80712:6664 197.50084:7811 257.03915:7184 258.05148:15410 286.01608:9971 286.04803:256577 301.07169:1547997 421.93887:9097 463.12405:98856	74248640	154547056	143320576	159251568	193603616	278815264	78201944	323947488	229947648	33819280	51912180	348154400	98530864	188376064	176650592	207352480	111863384	174483920	100563248	70405528	54773128	101447528	29238414	28507828	6510235	68112512	686106112	153712064	9989344	26267548	46736808	202918384	21206348	8734370	104344928	54061072	279759616	75831720	163686320	40918840	23380160	9005783	17613988	22422296	12168707
Hydrocinnamic acid	26.045	149.02403	149.02394:4105206 150.02729:554893 151.03065:11455567	53.00326:7926 56.96578:29990 65.03962:37447 68.41529:2464 72.36213:2491 121.05638:2647 121.84205:2964 131.1371:2777 149.02393:4406	48278272	48260504	48683656	22886008	27423894	25571566	47161896	25350916	48726840	49637220	47755064	47917112	24282700	46544664	29623278	48252400	31201094	46883860	30903392	23772786	51977188	26951312	50415652	26502462	29767010	46528428	31189736	51284548	51006176	49688952	47790600	18793582	51846420	29593192	29712242	26544102	24497382	30459736	26228448	49667492	49684032	23190332	26036440	30317200	21661760
Hypoxanthine	5.339	137.04628	137.04626:109273504 138.04961:8819187 139.05297:3522382	52.74791:17593 53.99851:64876 54.49477:20113 55.03012:829807 55.58432:20887 56.96585:178236 65.01447:209825 67.03004:246228 67.91376:18920 71.95282:24636 77.01442:28518 82.04074:192917 83.47025:20300 84.2485:22574 87.46204:22095 92.02509:143782 93.0089:35938 94.04074:128735 110.03564:181117 112.05096:21535 119.03588:195096 137.03683:33978 137.04643:394578	543944448	211582944	213605952	220682672	201870224	214387072	1146177792	299249312	140201776	659324096	727079616	769662016	322076928	492144032	567840000	281986368	1285394176	404657504	104803136	1170936448	92160744	156289024	138376064	153095376	84208792	113207088	409740032	141812624	145557840	113914296	229360720	214383472	180942016	446361920	203475744	274718912	458294272	230119840	268959008	208077776	100757392	97222256	93244752	68985320	66698432
IDP	4.4	410.98715	410.98743:6510569 411.99078:703983 412.99414:757572	51.45276:4535 55.30746:3938 59.44577:4231 80.98373:4226 85.11617:3948 109.28457:4520 110.31577:4646 122.92532:31326 167.68114:4548 230.92311:28626 248.08772:6446 310.39615:5056 318.93954:24232 410.9874:95010 411.03857:8784	68223288	29755508	45388392	56018060	84277424	54371820	23292224	105981896	61426064	35288296	9109557	1713436	3664325	511730	5555333	5646114	2290596	15865475	2217192	17894022	48901284	45015628	76776840	12283444	37690424	31606726	84543664	75095760	52858036	17682414	37122784	38141808	55793936	8896357	27579604	2755329	10747698	45806204	57959572	24371752	56094836	47819480	53198108	64091704	39720540
Iminoaspartic acid	3.718	130.00835	130.00847:18497764 131.01182:5119423 132.01518:996868	50.95476:6818 55.05527:11984 55.93549:15370 56.05053:23429 56.96581:13259 58.03434:6490 59.18153:6700 60.95878:87956 60.98757:80623 61.47848:7322 62.07681:6145 62.68729:6607 68.45348:10403 68.95312:38622 70.94277:12508 72.93798:36892 75.94564:25778 78.99802:144615 79.00249:13762 81.98399:7631 84.08149:37480 85.08485:22532 88.95354:12870 97.00259:16395 97.00845:195828	150257888	125456264	133624920	115152232	145370448	145924976	130783104	165976592	116955400	133627400	124486768	134810720	173471056	168704416	108709072	75050608	116538424	139124736	24442764	182263232	147288496	114852784	156731792	131418328	126961384	132382032	36244588	123159632	128033232	112168704	27297510	110124136	147801776	116098448	114650520	109910976	155820576	132325288	103650032	125767688	18866344	166601584	43070156	18963210	150723632
Indoleacetic acid	4.837	176.09224	176.09248:158953536 177.09583:13981641 178.09919:5974189	55.01899:36324 56.05055:559041 56.96588:297915 57.03459:28496 57.07094:37996 67.05533:34564 69.03445:57357 70.06628:143759 71.05003:35658 71.95302:33835 84.04081:45221 84.04534:522606 84.08177:191525 85.02923:40047 87.04486:40511 93.3942:31212 112.07652:246454 113.73692:31805 127.27936:26925 130.08643:74247 158.082:33197 158.59903:26062 163.00209:25243	1235924352	640374848	745838656	967133376	956825600	1163041536	1148053120	616289216	944858432	1073621952	774576000	531246656	531963424	710675072	655037376	614412160	807695616	306056064	534330528	1043469184	1528849024	1068147072	727944768	848272896	605264448	1900995072	780466624	631549184	555954048	1668533632	1158371456	756483392	528964160	765963456	565692608	1177215488	461843072	466171328	433975264	1221612416	1211792512	1338715904	1241246464	1625003392	1416971392
Inosine	17.014	267.06622	267.06583:15184883 268.06918:2137172 269.07254:2189727	55.01882:223295 56.96575:1185446 60.21171:7918 60.88505:7549 64.25439:11078 71.95274:79436 72.25999:9250 74.97621:13419 84.99157:10028 84.99686:202756 87.00291:10234 88.56345:8957 89.31918:8513 103.00728:671298 110.97591:411733 115.00724:269168 121.00913:20709 121.01759:306288 128.98627:584174 129.02234:10301 133.01756:160226 139.02788:29073 141.02193:12737 146.9968:317476 151.02831:21690 153.919…	18427464	90992368	48366140	19805012	57171776	38571164	53493092	74610408	99252704	99999176	39292976	68568144	76003680	44185480	101785624	34993712	69472016	55937868	95424008	25188166	121164056	95467808	83738776	56354072	203750336	137072000	125769768	42057256	147710576	123347120	127347064	141862736	71985928	124198240	103422568	129023352	118768440	107448560	87443048	70976312	134692080	188940608	178408272	161297104	107926728
Inosinic acid	16.603	349.0209	349.02097:8216094 350.02432:884411 351.02768:516068	51.70189:15659 56.9658:444690 56.96858:31874 69.03464:97092 71.95292:34192 73.72685:16040 74.97643:29993 77.57464:15152 82.46702:17351 84.96053:761246 84.99692:294492 86.39989:17808 87.04491:92217 102.97099:38298 103.00739:986970 115.07589:29126 121.01778:362401 127.00711:121642 130.73053:16955 139.02765:47958 143.00191:54818 145.01764:259076 158.99084:20597 161.01305:42989 163.02849:88021 170.99…	10311407	22593468	47568940	16436171	31706670	17855026	13615400	49515484	22850284	17588126	17640538	45315224	31699844	9060622	44771580	42712132	21434984	31219970	47713896	18465426	58520844	24320170	55594072	12800590	37485804	32071332	40172136	65824096	32215436	58310964	61735928	83369896	61349532	32087202	60297348	73259584	19944300	102430560	48254140	18671240	64752504	51262172	75483952	74523744	29924914
Isocitric acid	6.47	193.03918	193.03912:26384170 194.04247:1129869 195.04583:4219199	53.30886:10379 56.94328:16496 56.96582:1635823 59.06084:11980 64.38898:12134 71.9528:275118 72.93819:13264 84.96055:836750 89.82224:12956 90.3626:12514 102.9711:65371 105.63926:13595 110.97617:19363 117.45244:13850 128.98642:38889 146.99712:20755 147.03296:29688 150.73613:14787 165.04297:28925 166.72743:14182 193.00313:16238	395671328	124417632	586676800	358906880	219682896	464684096	81719776	271439328	202830240	169976032	226544432	360189984	351769056	177336704	175220880	235863984	330768992	361595872	119574256	359593696	226168752	38385420	287556224	144788432	148460656	333085920	129072416	228642960	285398080	339594144	225485392	294117280	189022064	148666656	330929280	206551136	184975856	147864640	420072416	206873760	219893408	391310016	214520400	536029376	394232608
Isopentenyladenine-9-glucoside	16.248	366.16745	366.16714:8877809 367.17049:1841154 368.17385:525893	64.80359:5202 72.48598:5273 85.04059:10351 86.09721:14936 88.04012:30482 91.05501:27270 93.07046:16605 103.05497:38828 104.07124:30682 110.02409:39664 113.03513:7137 119.04952:32801 120.08128:750220 127.05038:6857 132.10248:7845 136.07614:171410 138.01826:8879 146.09644:11518 176.95731:5631 193.37195:5933 207.11372:14319 207.96458:6198 217.09795:14362 219.09778:13036 235.10825:27931 263.10306:159…	25541512	30289292	3419913	186058	624931	10379238	38811668	13673645	18628186	24199984	29913732	53469712	8656264	4067734	7876579	29643174	88419816	7450428	1609713	49138872	1873615	689406	2878833	1333933	906999	337305	9698556	226390	1326273	3734948	25614548	3063741	1516491	15831874	10674031	2645983	27592024	900280	28605896	62568244	7275050	3449781	4447813	9352494	3835830
Isopropylmaleate	4.949	159.06339	159.06331:56877376 160.06666:9070552 161.07002:3598135	56.96586:191505 73.96264:25750 79.21331:30785 82.18854:25232 99.69206:29997	357912800	238416944	296151328	181751328	235572400	352133504	184821872	281191584	290570368	208345024	301021568	296515904	343605216	193158016	272023872	318560160	263656544	293918048	265034672	246809296	358176800	301551616	270513856	205202016	392814592	300398944	627098496	442655424	641351488	363602176	391153088	328691136	318701536	229453888	389049568	341180736	609169408	465382432	479202432	370386848	349791488	404884160	537348416	423970848	477373216
Itaconic acid	16.997	129.05527	129.02634:23949622 130.02969:10586838 131.03305:2098756	53.49613:11961 55.0188:53341 55.37666:10616 56.96582:48448 57.36166:13406 73.02945:24271 79.85897:15389 82.3397:13767	68893960	138362432	35571280	59028336	50364404	64420892	53179764	117588976	156095872	160453952	64399524	48150624	111761648	68803560	144814112	118812176	105841480	88274384	141758528	82888000	217810464	464969312	154297888	190558560	404338912	152050304	223728112	190368352	269075680	227543776	242797792	611155456	134621600	215273312	545228608	232055008	215471152	197696240	448735744	265574976	219490432	312448928	135587856	133728224	182763824
Kaempferol 3-sophorotrioside	16.94	387.10846	387.10867:23451982 388.11202:2706844 389.11538:287773	55.01882:33491 56.00332:8810 56.96587:31752 57.03448:45926 58.4728:9124 61.0294:72966 69.03434:150183 71.04992:13529 72.08152:24970 73.02875:12679 81.03426:49781 85.02917:274286 86.09703:24007 97.02906:103065 98.97598:341521 109.01422:10104 109.02894:38341 116.98638:111199 118.06593:27466 125.20338:11353 126.39747:12816 127.0393:38063 130.0652:11539 130.75568:10616 134.99635:20960 140.00343:11418…	45215036	61708280	34383108	16878442	29458828	75402040	72126320	101445992	107118984	15696689	23246644	86629520	67025972	22748386	46365444	69231672	124799200	44747160	67340928	17833856	37386548	13821828	47007096	4545481	69827016	8746685	46733772	88807824	73026456	17917228	44451672	19881390	40237880	6835431	152872528	5859908	37067976	93130400	110742808	22888888	83061144	41844888	87822448	67616336	37258236
L-2-Amino-3-methylenehexanoic acid	4.838	144.10254	144.10251:79069312 145.10586:18455864 146.10922:8577432	53.03959:28012 55.01885:16645 55.05526:29235 56.05044:58837 56.59117:11207 56.96584:185946 57.05817:14129 58.06618:591362 60.98743:22050 68.05045:40543 70.06615:125815 71.95295:19989 72.08186:20972 73.48721:14886 78.99803:16161 81.85135:13515 82.06593:19867 84.08164:167415 92.07429:14558 144.10246:188043	252772224	156357152	248371408	295619392	269616320	308165408	334461568	381414016	219196512	190212128	224350064	207166144	317711424	332627456	272829344	209780240	333789952	314194336	174340752	284569088	252588912	270234496	1616319616	282620928	267692688	385577888	286633856	3454532352	347990528	545866880	260582288	291294720	1424410240	317783072	345292928	297509664	251549664	3490623232	396641472	608149312	657816896	526796224	702339264	1227311616	1173987712
L-2-Amino-5-(methylthio)pentanoic acid	4.102	164.06746	164.06744:33581084 165.07079:5923068 166.07415:4771794	58.99883:638621 59.96966:25076 60.19044:20154 74.13207:22874 77.00919:133001 82.01466:216836 95.93881:19930 100.02508:981618 100.29225:21949 115.99767:30614 118.0355:585098 122.45094:22091 123.04099:26040	69628040	87261160	54478420	46215352	99713248	84219496	379843264	182112720	64584920	67496192	115836624	26516926	90188032	192398832	49888352	56411860	53745912	77071192	141693600	110494888	51003700	434466368	57967880	258668784	286156000	111613632	46462560	114683152	296703488	186510656	46389968	278764224	54892440	266481504	150633120	232236176	57726660	67567984	68600064	97866696	208460496	99401744	64440000	46456632	58730068
L-3-Cyanoalanine	5.392	113.03506	113.03519:32412538 114.03854:2447973 115.0419:6153870	52.01919:31662 53.00325:89167 56.96585:103739 67.20834:15150 68.01414:33563 70.02971:143379 71.95275:18580 96.00876:109447 113.03519:42104	227573984	220836784	128728728	193839712	177835968	221485744	285208288	216909776	124152584	261420976	266638352	357086976	231386080	266217392	300798272	255390384	420753120	218059488	165569392	346340928	146781360	44841416	163788080	186554512	26181696	115977888	237667792	158501872	77663152	190023792	230013696	115582624	200827152	275870496	129594224	133637608	216828080	218244016	129002384	262083936	130879320	210876624	147255328	132083600	223132896
L-Acetylcarnitine	5.442	204.12408	204.12408:172031968 205.12743:16583055 206.13079:8288596	56.96589:141741 57.03208:101289 57.0345:577530 57.75764:60366 58.06607:213834 60.08181:484457 70.06574:71791 71.05011:269898 71.06136:266846 84.08157:264926 85.02925:4348770 89.90382:77058 123.05279:69360 123.34472:81958 134.92943:75525 163.25359:87127 166.52383:78106 177.90616:84052 188.73305:71082	655399616	715028032	1647231872	662709376	1140264448	890930368	1319015936	1747746560	1602331136	680812032	594742528	881835968	1731272960	765964096	1213668096	749700416	1684321152	1401524864	1505104768	1143435648	981062528	967498304	1228263680	34310792	804227008	81401520	1039757184	66992416	1025824384	973559040	1841794688	1289373184	1812970112	59675304	65458168	1639656576	1296138240	93676728	89957744	48945756	900545472	1186417664	1056103808	1030250496	1149314688
L-Alpha-aminobutyric acid	5.099	104.07131	104.07133:17070412 105.07468:2479365 106.07804:753956	56.96581:274110 58.06615:45275 58.9988:11634 60.08165:9043 60.74131:8177 66.30037:8182 68.58511:6732 71.95289:21844 80.82662:7611	125125320	112739296	48464708	43362364	55627028	47216600	58864500	56989288	63735824	27787428	53297200	102189536	91125016	42627300	53313372	50436188	105668256	61476552	49423232	124942688	96725576	61871092	82144152	35268676	99247440	74274096	75893344	108384480	146571680	125432784	59562300	73490768	51390524	45567644	85379152	74635176	23475044	53565880	65314392	117522408	116934248	53896012	170606048	170826656	141077440
L-Asparagine	4.275	133.09772	133.06013:20198884 134.06348:2536651 135.06684:272537	52.54982:10220 54.03494:179158 55.04272:113085 56.96584:90176 58.99606:26543 63.40089:8615 65.03928:10543 68.05056:27570 70.06616:505074 70.07001:25862 70.996:43152 73.18781:9734 80.05038:11635 81.04577:29529 82.05323:13042 85.01147:43472 112.02241:75330 113.02985:23011 123.07959:20281	141537	63197108	112579	43027340	96931376	71449064	132432	39364756	113454848	159576368	2578217	791318	301526	29948258	11257.86875	40193480	11257.86875	37012800	71603984	175723	113176072	103049824	23483822	4617954	94545344	8349204	82870568	68408288	104911512	146482480	81340960	100333344	22386022	7678898	86980216	44930564	58254104	42894572	80455392	102402760	37598412	142147472	114997704	166718944	132343344
L-Aspartate-semialdehyde	4.191	116.03687	116.037:24372302 117.04035:0 118.04371:4478853	56.96586:3077144 60.52087:71945 60.99649:27465 67.92557:16856 69.52615:54215 70.06609:50144 71.95296:32903 74.97645:19176 78.05092:14147 102.02282:24909	58632684	192560480	51053392	48293532	34109520	63774264	172814560	58536152	192580080	206959184	44712328	47075232	95014232	160609184	28898958	83073408	47239320	237782608	187066016	62281408	188341312	131475960	186308240	114771224	82802928	149096224	199931424	216805920	51565236	110870216	218182928	116738464	233480048	269480192	68968128	179326672	326459744	182702848	56804004	161230704	243859152	56763884	130716984	97942696	103354616
L-beta-aspartyl-L-phenylalanine	16.602	141.04939	141.04935:18755634 142.0527:1113416 143.05606:19639536	56.45749:14946 56.96588:82925 56.96837:14907 58.96188:37628 58.99887:32366 61.59528:16476 76.01656:21019 96.96976:19303 100.02555:21091 110.98084:17820	78190344	82894424	184241936	61242748	95204520	76453096	50048644	101394048	28339244	84735440	76083544	59386864	132678184	21720222	179727136	95724640	124143336	79126200	153486576	57474328	132582656	95607320	387827776	112535760	49551584	38726620	183161008	171372816	185774752	233906048	184260416	170237616	205560144	263894272	374147424	256802784	85979160	338905408	168308336	187878112	104099568	131359024	151453984	127447520	132899472
L-Carnitine	20.283	162.09204	162.09201:21677982 163.09536:2914670 164.09872:12214284	53.03967:31457 53.91682:6069 56.96585:89808 65.03963:30029 66.04758:13162 68.08948:5879 71.95293:19261 77.03957:12951 84.96057:23686 89.03959:55121 90.0472:48218 91.05508:218120 95.05004:39715 100.61746:6474 102.04749:13311 103.05499:24616 105.04559:18001 115.05499:261333 116.0499:10758 116.06278:33514 117.05023:11300 117.05797:133531 117.07035:58864 126.04671:10599 127.05527:16869 128.05005:2729…	127572400	319201216	67276808	44435496	71144616	36485360	51684596	145694672	528481088	283441280	93459832	117013528	251467648	30271434	96076600	143302352	108879344	33055278	440732512	73121528	190482112	186334912	164712816	170665408	186150224	142973552	171144512	221598352	726417216	266271392	144240544	228828528	117944128	137776688	203328480	151146864	64244264	173923552	1032226560	201174752	26307854	9501712	11314340	41552544	30364254
L-Cystathionine	4.815	112.02879	112.02879:123673040 113.03214:6625890 114.0355:3431298	56.79048:46118 56.96586:2513711 58.48834:51451 58.83218:46640 62.00297:48603 71.95284:264563 80.1162:53773 81.28638:55911	501606944	1145220992	1609663744	1770827136	1155441664	1316990080	774244160	1250610304	1402404992	1662766080	1074609536	757705984	1668776704	171620080	968540352	1990817664	434053888	882689024	140741712	898105088	1895205120	1210098048	1322356736	189199072	2036893056	2142597888	1358909056	2027093760	976417344	1679728256	1777364864	1138845568	2836787200	175706528	1299705344	1997340288	1279002752	2715172864	39370768	1579414016	1390317568	856212800	921328832	1083311360	814629952
L-Cystine	20.215	241.06917	241.06923:7492615 242.07258:705836 243.07594:432960	56.96589:12247 61.40579:4875 61.72158:4425 84.96051:11542 87.35714:5386 109.88515:5262 119.16933:5561 127.23272:5404 174.98662:7698 240.62231:6044	7023909	24820046	1829627	4171187	6034999	9992116	5058046	12099791	4724130	8789955	3444739	2615876	7675740	13203271	6875176	42618252	11803760	14684338	40029176	19207110	108743272	51972644	39349700	128255720	76806896	169679552	95454192	42198680	47156108	93150568	72080008	52939928	68888936	86393824	110240072	100944008	81717560	135887904	80220352	135789152	45437652	16609637	72643216	26123070	29231386
L-Glutamic acid	4.591	148.06081	148.06085:119124224 149.0642:7180422 150.06756:1616856	52.86959:20350 53.00339:34525 55.01892:26656 56.05054:1357364 56.96585:76339 57.03477:24769 57.0539:38578 60.98755:31247 62.53518:21623 62.62334:20900 66.03197:22864 67.84048:23477 78.99791:55303 80.0986:21209 84.04531:974773 85.04874:29844 97.0083:73606 102.05578:43041 133.27965:26318 148.21727:29202	612281152	318774752	3438093568	267619408	1197371776	643169088	914953792	1678411904	1776095232	852177728	295219040	213361296	1402206336	91953608	675672448	125821264	351689472	1835102720	1983495936	390364480	731190464	329742368	1102043008	788762048	495768672	972681920	569412224	839543168	443332224	951696384	601171328	439703936	739267264	417223488	401958944	558713728	209519552	599482304	276565888	436820672	937258496	1006019712	1031866816	1143991552	1187861248
L-Glutamic acid 5-phosphate	5.488	226.00316	226.00327:14724474 227.00662:14966624 228.00998:4849674	52.90133:10206 54.16386:9013 56.96585:903114 57.02522:8296 57.23856:9283 60.21909:10928 70.06609:33516 74.97635:13755 81.32935:9048 84.08168:13517 88.84609:9423 110.97625:27442 128.9865:29858 140.98639:36195 146.9973:26824 158.99678:26893 170.85034:11604 174.98596:19786 177.00821:14837 226.06696:13412	126406320	139504352	192665648	155870224	113798760	136564320	44000696	165780464	144470576	137305792	115335000	62757624	132710744	157233424	117580048	128821936	107218440	174875584	160998240	88966800	112254856	121163808	55445844	144476592	171496240	145122752	137677616	148823536	59668920	113790168	110966176	70541200	158408144	134677952	147383488	173253152	131166376	143441184	142363840	99357696	143584336	135991280	121816320	118610968	110044888
L-Glutamine	4.532	147.07698	147.07684:38312636 148.08019:37545152 149.08355:1675519	55.72206:24680 56.05054:1182374 56.0533:60779 56.30006:30120 56.96576:26980 57.03482:21254 60.88588:23466 64.52048:23357 64.92821:88369 84.04533:877353 84.08165:75570 94.8925:27570 130.05002:45923 134.10686:28079	12972209	44658092	154937264	14823642	66541284	48683468	82674376	38743672	93932816	97373920	19611844	36802576	76161792	4253142	39983380	13088981	82885352	28400704	74412560	15765139	108978544	278139488	244714288	62848680	182723728	57855444	57843056	111292784	397557216	233422272	65925572	158791392	85827392	37986404	186955168	70366120	26524572	48946396	79153632	103633040	166503040	183792544	442210112	390398464	230100672
L-Histidine	17.824	156.0497	156.0497:11479623 157.05305:5084860 158.05641:13140936	53.00318:8443 53.03965:9732 56.96578:263649 69.59882:6929 70.43943:6782 70.98145:12712 71.95279:28528 72.93794:27220 73.93867:9875 82.48324:6809 82.66618:7084 90.94822:9074 91.48476:7049 138.76093:7151	7273000	155557904	71511344	33407212	29291076	27228584	15533371	21638098	31075554	147430512	99277352	59289600	75657808	44045664	26494696	138804096	51781428	34285908	37100688	44468648	81695272	91902928	31698138	45999544	175149376	33772208	26263844	30209748	193689696	57976508	92104760	43418160	245442640	51757012	123298400	54624464	11746063	20003020	111216128	182672832	87957328	21312106	19669022	45392208	20942768
L-Homoserine	6.452	120.0444	120.04441:38082904 121.04776:1557815 122.05112:377235	52.05622:22584 56.96585:640856 60.95877:28681 60.98746:90365 66.71973:21617 71.9528:43852 77.78911:20820 78.99793:107993 79.80654:24340 97.00829:155449	623870208	58380872	563067328	471986272	421153920	116305616	843883200	207574976	498247168	284761344	447069056	480942560	870973760	325139520	649381120	78662968	682903744	630434432	439389856	732670912	576591296	96464496	283531968	490623520	180815712	103944096	251188192	66565424	64961596	86973408	405159744	248760160	403422272	114500856	208987488	286153632	271538080	49194428	106061288	147016096	126464008	137367872	658906304	41302580	476197440
L-Isoleucine	5.659	132.10233	132.10242:313473408 133.10577:32296156 134.10913:3749234	53.00326:136229 55.01889:74622 55.05525:122398 56.05044:500325 56.9659:442582 57.05835:266561 63.11601:63799 69.07083:200174 86.09736:682998 91.6337:71254 97.5324:79487	177486	631625344	3610454	290829	304563392	6779030	368821	560055232	284325216	1661767552	2788142	614318464	233253296	109324	176864816	155726512	2227117568	364662	63385144	1901899520	407782208	238533248	690647040	689990464	858583872	174370480	690862912	667569536	308266688	831366528	267204816	252857888	182844448	694287232	602649600	83335736	486828032	414199552	416131616	1051766656	1039340992	1005531904	1216471680	1374079232	1159222912
L-Lysine	4.262	147.11336	147.11319:102557960 148.11654:7841586 149.1199:342839	54.03492:56169 55.05538:192496 56.05049:1688080 56.05329:81804 56.8408:38670 56.96583:138898 63.5674:30561 64.9284:65273 65.03957:76278 67.05516:286465 68.05051:99250 68.98332:43438 69.05819:182387 69.89656:29593 69.98376:49368 71.95285:42421 74.08659:33477 82.06598:42055 84.08163:1833356 84.96026:65962 86.77162:32670 99.50875:32808 110.48851:33223 126.3774:35742 130.08643:50808	5817070	142916864	327181	55881528	127591680	116347712	6182169	138589824	101264920	572336320	9761908	2942852	119403	37348948	495600	69154792	6499966	1333836	42380208	13135499	148921552	137128784	162663920	200113216	243009088	111547880	163892208	209532880	144447536	354695744	134205368	146419344	120744168	220598560	202834704	80332608	116700616	166587264	212007728	397029728	459935168	614853888	594072192	835981568	728845312
L-Lysopine	21.981	217.12331	217.12291:4954186 218.12626:310154 219.12962:0	55.0551:5117 56.1068:2763 56.96571:49806 67.05509:3303 71.95247:3550 81.07079:2939 89.22458:3661 102.64213:3903 110.97479:3489 134.94258:5631 152.9532:15888 161.95869:4635 170.96368:30782 174.24876:3225 188.97423:14947 201.16789:3305 217.10637:5491	17069992	25276276	7941078	6006692	1981247	3241400	16086420	8109148	16552318	69757768	15816541	41043640	7216418	6621706	5193404	17607392	36557900	3983582	6152354	26225230	43552440	58762312	137915184	24773548	65019320	48818344	5963162	21120454	46514648	48665224	43449628	106227120	61560652	30966434	88173032	33043026	10087139	33961228	27049088	103186832	3372993	3288245	5558628	4348420	2586728
L-Malic acid	5.24	157.01144	157.01129:65544056 158.01464:5414198 159.018:3497611	51.13042:13461 56.96579:115546 70.06606:33354 77.37363:15251 80.54325:14953 84.15723:14020 93.63277:14696 125.81489:15720	464586912	480841536	635582784	423856064	392362848	409881024	316437184	668592448	460371040	378798560	260648784	648026944	833639552	474490368	634188544	631961088	546327808	784394560	447402528	434049632	200371216	203097840	641522240	312525664	342121984	423909920	965040448	474925504	157221536	326566080	271963936	150408976	818893952	416675296	389248896	543175936	1182034432	573860736	301573312	364969216	394932512	329792960	341113440	313729600	313584128
L-Methionine	5.587	150.05893	150.05896:56822524 151.06231:4323158 152.06567:3342153	53.03928:17404 56.05056:777669 56.96584:35580 58.99604:34731 61.01171:1480958 72.00388:42103 74.0246:53757 87.02748:30312 92.83614:25446 104.05347:52593 119.92787:22728 133.03236:30424 138.10165:26154	320150720	91523112	125023968	1973509	125629696	146855264	588670336	210474704	95444312	375308128	262066288	106303648	61522548	18426692	62704732	31757378	547837440	3745054	15641501	521695616	96381960	39074284	166150288	162910992	125768848	62352300	161067008	156145424	47441612	183706240	63335648	60205464	50049396	141803664	88547032	29197822	83284008	93820216	92084448	223882224	176280592	144783680	165375104	228188432	167389472
L-Octanoylcarnitine	15.86	288.19287	288.19308:12239431 289.19643:2189517 290.19979:250622	55.05538:86257 56.96587:33356 57.40968:7123 63.90597:9399 69.07072:14577 72.08178:749236 86.09743:118624 91.05505:38374 98.97575:18307 120.41393:8054 129.10294:110146 157.09717:14952 219.04327:9567	41498524	4962920	2090169	302025	2111704	636918	60572072	1099469	1797150	57085232	36903240	1528235	1213425	1900037	7867144	13299196	98823304	10311434	576889	85823640	17439518	3495350	42544528	2058091	30474330	4333505	25685240	35747872	7799253	42000964	32431204	31200342	55474936	37197268	71976512	6713736	14218610	46630932	46348044	105183896	6498802	50239772	71362632	166719808	142676896
L-Phenylalanine	5.151	166.07307	166.07295:33631620 167.0763:2410889 168.07966:3824281	50.69885:6138 52.97527:6941 54.03474:10224 55.03014:48588 56.96579:53364 62.13312:7337 67.03005:102264 68.02525:28121 69.04215:14450 69.04571:160850 71.95252:8797 75.85843:8355 79.03002:66014 94.04057:35173 96.05605:17254 107.02461:22513 124.05095:44037 124.96224:7889 149.04637:42932 166.07257:94084	318111488	258524928	250218864	305264544	22193676	346489600	296322176	334622112	372235072	263118688	345857600	364319072	26023730	32787848	246213264	332152480	402749344	285092064	25982420	405055456	227635040	224642304	16991372	14033760	202945968	20353688	218908704	193649504	147303792	241325552	226497968	254583984	201497248	18284398	23595444	269687456	247950176	15979063	17535816	21667400	242002064	186236784	197318064	225286336	200037584
L-Proline	16.606	116.10758	116.10766:8291404 117.11101:187015 118.11437:198563	56.96588:749855 60.52098:17301 68.05066:18901 68.08322:12736 69.5262:23398 70.06617:285170 80.14924:19056 82.64174:12599 83.9792:14473 85.22192:13247 89.73771:13795 90.1348:15072 107.8088:17192 114.4393:14709	121476064	156046560	42140848	30519752	17494424	33113356	60540660	29139230	45543576	38930316	9571605	48228300	84059232	63177884	19703322	5239013	24560924	28773516	5678812	17067668	36168852	24808294	70158504	47816300	47565336	42199844	35924456	88789344	77477936	20550946	50431860	50982168	121575992	9710080	111530552	33702472	65378912	73764224	38223104	109077776	17935242	43190088	33235516	25256470	114693072
L-Serine	6.142	106.04202	106.04206:26370024 107.04541:10573022 108.04877:1110499	55.05514:37070 56.27143:21333 56.96582:1841212 71.9529:159812	21551192	133592784	29858968	23330608	120021032	35948348	17771138	20240112	129214456	140404544	15920464	42768948	23647478	102260008	28273590	17218402	33861008	30714332	14145149	32833958	152681056	166466800	39326588	48255264	14447767	201466208	14848735	305074848	151613072	145849696	233398944	47391064	282129824	11798834	173774480	120162232	13774792	23031784	40274152	188054512	52315416	19530948	25986466	160889936	169450960
L-Tryptophan	20.381	205.0611	205.06104:13515058 206.06439:938627 207.06775:0	51.82942:5342 56.96595:6697 67.51363:6407 71.67194:6883 72.93814:24532 74.65308:5975 86.76105:6297 91.02309:6267 108.43105:6803 120.19604:6142 120.50034:5863 190.01608:8207	93770400	178834960	80240368	24671988	78957632	79093744	162739760	176658320	185180512	184919280	83093544	87285232	76950544	79879416	94896016	159929024	89881992	82296648	91585624	146538512	91125248	191397888	198165520	174377072	183426048	83153960	187306848	197691344	193611424	105292648	179604384	100594576	191228800	179776032	179619536	178473536	177645984	185965104	183713552	185540096	95507008	179204992	183964560	182616432	102162288
L-Tyrosine	5.638	182.08183	182.08205:114451928 183.0854:15530945 184.08876:3106442	51.02403:250378 53.0397:904876 55.01886:101139 56.96591:300135 65.03964:1819523 67.05536:106958 75.02406:57470 77.03944:276222 79.05522:160651 81.03455:78041 81.07069:74355 91.05513:6819120 94.04221:106694 95.04405:124280 95.05003:2302118 103.05535:86878 105.04565:396180 107.04993:1329389 118.06564:76402 119.04972:825061 123.0449:475700 134.06105:63739 136.07642:557046 165.05533:129934 174.50719:…	475739392	174696064	304446112	595162	293855552	235851792	697445824	418697696	263685568	543783296	253078672	175946656	135924240	120655976	123949840	75899840	603752256	149317	126713280	434479840	216627600	189479776	356959200	283334752	279340512	220965216	371802944	341867104	209992272	364857056	126960240	174389008	115548248	200840576	184804544	98765584	169435888	174877712	207603760	274911232	399733632	471629280	517400480	593034944	506562688
Lactapiperanol C	31.413	281.17313	281.17346:18268180 282.17681:2885993 283.18017:326777	66.21214:12382 109.147:13149 111.03506:13502 281.17383:23153	263067872	241407552	271311168	282115744	279413568	270502464	252706608	253716096	234498576	221576576	259859792	226667696	240861456	255942544	125716120	241117392	250373920	155446976	234199344	267552240	275805632	272053312	273863360	282909632	288562240	273391488	274294336	275604640	281389056	274718432	276668128	286398176	273866112	282849696	273214240	277370496	275772096	272168992	271458080	268759520	260443008	241500960	241499344	246800512	238752144
Leucodelphinidin 3-[galactosyl-(1->4)-glucoside]	5.606	324.08966	324.09018:140208976 325.09353:17460972 326.09689:4003913	53.03971:42200 55.01886:49284 56.96593:343094 57.03454:119906 59.05019:97681 60.067:28744 61.02958:166066 69.03455:173128 73.02943:198655 81.03436:83055 84.96049:58065 85.02462:50009 85.02937:520354 92.01344:57435 96.01582:37579 97.02903:143566 98.01347:197786 98.96997:63749 98.97617:890350 99.04449:31669 101.00801:58329 104.01312:32361 105.02125:34847 107.01859:173035 107.66668:28364 108.59108:2…	535384032	426399488	565607296	481766	944922112	939722560	568433664	580171776	482143904	397481728	662691008	553473728	631565376	391967520	654299712	541184256	326822912	2438298	563635072	681090624	422835360	134199264	573334592	165867792	216445360	307659072	646881408	344452864	575864640	331095072	414826208	118330840	505297920	174810144	217283776	275880320	652468544	330466688	564558528	397634304	423563200	270159776	369829152	453648192	236907280
Leucyl-Leucine	16.347	245.18675	245.18672:31498944 246.19007:4406050 247.19343:166468	55.24712:11202 55.30452:10917 55.74378:12611 56.96579:22674 57.34039:10847 58.59515:11952 61.12696:13119 66.37973:11131 86.09729:349725 91.05518:15054 142.46696:13645 146.01439:15154 208.39861:13586 215.99248:13815	46087356	23731030	1410140	314940	3604395	8944109	84897880	27203634	11533894	67065948	61991144	46896804	4855866	2351435	17095748	35239392	179920336	33953680	4955950	110842976	34405732	28576170	66836892	30128558	74296016	7663339	60591132	58077984	21605854	65229732	77236184	108709552	129003568	83174184	166280864	23968758	80539432	97497848	154660896	240296128	151196016	128254912	211472288	242088352	180448416
Leucyl-phenylalanine	16.743	279.17093	279.17099:19204610 280.17434:3399328 281.1777:683214	56.96591:19579 56.99518:8323 57.05826:20514 58.06609:12727 67.96889:8784 69.07082:279100 86.09724:542530 90.36336:9995 103.05472:15949 120.08132:120738 166.08708:11245 216.80948:9901 232.96432:25057	30062500	16326009	282193	421601	842587	2098091	51604760	11394162	4773546	50789488	32672498	20388048	1129465	1537368	6274958	11667161	95160392	9875526	1136792	62047316	18707392	14537095	47067320	21252752	49552432	5889894	33276740	40609904	11079389	49384980	38212836	67416976	81279552	50351148	122861432	15094639	39659184	64280308	67046636	143974000	82243288	80781256	139750640	151632048	127943744
Leucylproline	5.545	229.15559	229.15553:121960432 230.15888:16403006 231.16224:889354	55.0189:51994 56.0504:12587 56.96577:32505 58.06618:284400 59.07397:52786 60.08186:115974 60.2662:9517 68.05054:95949 69.092:11338 70.0661:1860816 72.08182:16632 74.57018:9223 96.08158:213843 97.08957:20630 98.06079:21239 114.05539:56500 114.0919:40695 116.0715:12940 142.08673:240691 193.58374:12704 229.15547:345843	787962112	497173056	570284224	573450368	607964608	716107328	840378944	668423104	563777088	537932352	643195584	716770368	713452160	680844736	623421120	539513088	924957312	492622016	517370400	800793408	690732160	633146240	751658304	438692416	423596928	738851840	421292256	505370816	598765440	575457856	712627200	687685504	655729408	492430016	573626816	609826432	390346336	497112704	739162304	654765760	401366080	516849376	499587232	566527680	569988480
Leukotriene A4	31.417	317.20987	317.20999:4849592 318.21334:1405870 319.2167:316489	62.06636:2472 62.24861:2272 66.61711:2591 78.29013:2350 117.26183:3201 121.58067:3499 207.54402:2828 317.20975:20311	39496044	51085312	60240448	66206468	38577840	13210774	57598856	59210028	25689376	47129000	54875440	45399328	48715392	55197500	46805812	48749680	52239148	55683280	25184644	33277922	70979392	67952416	68612472	35885880	38271520	70782320	70609976	70413120	71592584	70381648	69628000	69478360	33786464	69404304	70914656	39054352	70750200	70422632	67501456	38183472	62259456	57537436	56309312	60266492	26570222
Licorisoflavan A	17.24	437.241	437.24167:5900226 438.24502:1413977 439.24838:423066	51.76337:3775 54.42117:3715 60.04539:13919 69.0709:37951 83.06104:8488 84.04512:5430 86.09735:506805 87.05624:7797 102.05553:4924 113.07171:7177 120.08124:36380 131.08177:19321 135.59506:4398 141.06595:19417 155.11688:5619 155.57266:4326 159.07669:11170 166.08661:12123 173.12914:35197 247.47786:4719 254.15086:20250 279.17111:19261 327.46652:5495 437.23972:9671	13244277	8117618	40959	3631.908594	387227	2165858	18190602	3262898	1078460	13367539	9400473	9080969	68465	36319	734508	973522	34992888	1593857	135282	23722106	7632298	7459450	7818103	12275274	27827862	1385719	15121865	6760414	4439598	19235596	6772056	7641237	5954775	27156718	23724062	5909870	5735972	7627002	9235577	49431856	35348420	59561228	39812400	67803752	69366864
Ligustroside	14.422	262.59464	262.59467:17271172 263.59802:819560 264.60138:299131	55.05529:8260 56.96583:103123 57.07096:11115 60.03543:5067 60.71469:4789 67.05524:7970 69.03442:5428 70.06625:8055 71.95285:9050 72.3447:5264 77.83833:5284 83.0502:5748 84.96085:6087 91.05488:14081 91.76744:5451 95.04385:7482 95.04994:7946 98.9762:84317 110.97596:11949 116.98643:26255 119.08626:7643 128.98662:11985 134.99731:10728 177.00858:6597 181.02841:7006 234.95259:54529 262.94736:10276	24402	164766000	2440.153906	27046	79728	41009	55712	33310	189118976	126921584	2440.153906	47232	341352	37524	2440.153906	165018400	97575	2440.153906	13162703	90491	117403496	100343104	89303016	92172	1814865	87778248	68389336	95684224	186858784	108855328	8057576	93804800	83037664	2341778	68424584	83604856	61622620	99709704	188987936	112384208	1580484	4582176	10758991	125328944	154716304
Luteolin 4'-sulfate	4.905	184.0137	184.0136:10440864 185.01695:9888632 186.02031:3840906	56.05046:19131 56.94338:8756 56.96592:69746 58.06618:165090 59.07402:34575 59.66721:9818 60.08182:372354 60.73566:8954 61.15523:8505 71.07397:25836 80.08697:10141 86.09703:15758 87.27802:11046 104.10782:223950 107.41406:9773 116.42315:11133 146.82991:11256 184.06422:25281	28973264	91848640	26324312	48489548	40386668	34958604	27506088	85361048	114055688	59496040	11503350	51245136	21747166	95609608	22368062	86816408	16789658	25396426	58743756	17602682	26454002	18388244	7565306	36135004	93404856	53198876	84883712	25462160	14054268	48751900	50259900	43658548	14084138	43813112	46439128	106534264	102287360	53770460	7384161	34844080	69442288	97549888	106566384	36394712	38963956
LysoPA(18:0/0:0)	29.531	439.26849	439.26846:1184787 440.27181:247510 441.27517:76626	50.44199:808 53.38795:933 55.05532:1279 57.07091:10933 67.05521:3395 69.02087:892 69.07085:2636 71.08645:6434 81.07076:3264 83.0864:1993 84.22592:849 85.10202:4154 85.61725:992 95.08628:4701 108.08855:1032 109.10187:1399 112.92329:996 157.35231:1168 163.01404:990 325.41229:1381 327.14215:4688 428.73285:1158 439.26828:22484 439.37784:6222	499886	208903	323089	11804662	2878360	4757760	286920	165539	241418	204569	127192	4496294	21602	228243	11409	2247563	210541	140033	148519	3356578	888284	468590	409461	578200	554513	487289	457577	1004570	1739929	1171984	570873	778197	513549	1148534	570287	1244463	643216	638328	1590447	524209	6777443	5595684	1921195	8271197	14590743
LysoPC(17:0)	32.845	510.34705	510.34738:4893076 511.35073:814032 512.35409:0	85.41568:5331 89.06064:13470 102.06763:5202 107.28349:5652 134.00415:5490 136.252:5319 211.06168:5440 224.58492:6105 347.37778:5865 510.34766:197169 510.84644:32260	2176130	5597436	2009887	362273	989444	1963610	176978	479782	1832470	957224	3355311	37424	67264	711272	34253	2329594	11002988	510795	13139508	406137	11376729	26613320	30864108	7150613	8529708	15575544	8253703	3360863	39527120	9752155	7838730	14955181	9220503	23711298	15265455	15440309	8217124	4212810	2897138	18091326	4028754	4214218	136671	8229479	12070141
LysoPE(0:0/20:0)	32.94	510.34705	510.34656:1933741 511.34991:348090 512.35327:0	80.0789:1785 85.10161:2369 89.06046:4982 106.89722:2108 117.5563:1914 121.89507:2119 318.3219:2271 336.01151:1944 469.33084:2612 510.34637:87046	6826001	7490328	1675509	680313	2255203	4611618	423846	348254	1433764	1359012	3812987	29051	149499	686481	20751	1341096	11098836	494254	10024145	617470	13916611	33797976	18522082	7784442	9212896	17655686	11913009	8465487	13084060	17608230	40133264	15507096	9901667	21196090	9502019	18207388	5829904	7361523	8046679	36505240	3419541	5959426	139268	12076802	12461111
Mannitol 1-phosphate	5.673	261.05933	261.05927:8695122 262.06262:0 263.06598:7817133	54.08466:39495 55.54276:41399 56.05047:124448 58.06612:50193 58.92366:49952 66.38232:40672 69.0708:690077 70.06609:80167 70.3817:41089 79.4735:52971 84.04536:653338 84.08152:142188 85.04866:95756 85.08492:101947 86.09728:1779426 86.51546:46068 86.52122:51164 95.04929:51143 102.05516:85484 116.18069:56980 148.06085:137373 197.21355:66683 203.66486:52356 219.74953:61775 243.88771:51076 261.14816:68…	8055084	36125996	18532166	1527810	13840457	26715092	12323051	26286078	13049646	6480994	5096784	16992790	15524422	20952522	11952581	30026672	10710082	16584081	35714552	6984897	43764900	61120800	21165748	27163242	89384608	9984936	17821978	61209456	12059397	30159744	37549096	56293840	22721724	24991732	32893222	38356384	25060440	22368108	8669561	37052100	37235352	24507136	27979394	21352124	78589720
Melatonin	5.635	233.15054	233.15042:90242168 234.15377:15564867 235.15713:3159163	55.05534:54840 56.0505:247064 56.96585:109244 57.05853:62677 57.86467:49004 69.07091:324950 70.06613:55657 72.08175:72868 74.06095:95612 84.04517:89150 84.08163:99936 84.24566:46443 86.09727:1191854 97.42168:47496 103.05485:66980 104.97219:55437 108.15594:55524 191.12878:60481	1612585	84728600	122493	12249.32969	33446276	70290480	341020064	101522240	58953696	147529424	2063934	202604048	49507024	40114768	74470112	114759760	556805696	178793	27278890	355019200	78860944	57960752	115727440	67793952	100782144	28614206	143472864	106832536	55992944	122460384	164165680	192737776	200786880	143483984	274269696	55582716	188877920	181975040	329062624	386355232	218706464	138773888	257241984	245670528	142654208
Melleolide C	23.384	225.12048	225.12045:3116626 226.1238:0 227.12716:0	50.72005:2116 55.05523:10294 56.94305:2472 56.96582:52314 59.13187:2695 63.01675:2373 63.96246:2552 71.95277:14257 72.93802:3601 80.75727:2661 101.9506:24441 118.70972:2997 119.96115:13370 124.36716:2423 137.97148:4783 149.62344:2671 155.98189:2939 164.71696:2857 218.04242:3040	441581	1365800	66569	130010	162610	117545	166731	114649	1463254	513142	818292	359773	49390	206931	251361	886940	262243	102682	466368	281823	471642	4705517	36240564	981709	1107694	11875864	466673	1041156	2733562	2012948	1096140	1876134	40157976	1180952	480745	18918502	311252	567491	712294	1939513	45909588	36889824	87923544	60041536	84947280
Methyl 2,6-dihydroxy-4-quinolinecarboxylate	5.595	220.04205	220.04216:112297600 221.04551:17310382 222.04887:4005349	52.21534:14264 53.03966:21270 55.05525:118306 56.96299:38428 56.96579:634197 57.03454:75995 57.07078:42410 59.05011:40325 61.02948:54093 67.05533:84755 68.99815:45818 69.03459:20411 71.01362:15964 71.95275:48486 72.0817:54226 73.02925:59782 75.01049:37049 77.00798:75002 80.0024:16550 81.06783:18199 83.00788:72316 84.01575:30816 84.96051:38804 85.0293:32407 85.06562:44552 86.01331:33932 89.00774:2…	587139840	744915072	30531660	4199834	1000914944	886626880	650824960	894552640	763775616	620145472	775588096	773606720	920041984	780057408	813524928	812925824	496210208	12449015	951445312	695381568	730914688	525522208	795027520	551503040	542783552	723619008	871840448	741349376	735884160	587178752	707485824	388435488	793785024	524604960	654719808	635896128	928982656	739308416	711959872	636632576	669453824	524886592	637972672	620030592	485293888
Methyl oxindole-3-acetate	16.94	206.08186	206.08214:43093288 207.08549:9021412 208.08885:1907875	51.70384:13635 53.03968:39289 56.96597:19552 65.03978:21258 81.69304:15535 82.60064:14859 89.03915:27500 91.0498:24573 91.05513:395161 95.05022:39676 103.05507:181794 104.51069:12941 105.04534:15491 105.07062:22560 115.04674:36748 115.0549:592147 117.05801:344508 117.07049:17900 118.06586:550613 128.05006:33476 130.06569:1323362 131.07339:47825 132.08121:66813 140.16319:16063 141.05817:17315 142.…	185016560	230690544	156149312	106848216	143108176	243890368	237896800	284491648	301205824	108581840	124495752	258377744	227971616	125686944	176480880	239643872	332909248	172339344	234029648	109595744	164759264	98073144	187185760	63298280	242886640	74566680	186201920	266375376	247608448	115784760	174592096	114965656	179429792	71775472	351856320	63834964	162258464	275473600	302782368	126161176	276109952	191558016	282295936	237125024	169600080
Methyl-[10]-gingerol	32.447	363.25134	363.25128:2823099 364.25463:555215 365.25799:679608	51.12183:1482 57.07087:5599 62.1398:1669 67.05515:1929 69.43233:2311 71.08634:2777 77.46946:1933 81.07079:3488 109.06516:4437 120.04625:1892 133.03477:2423 138.57664:2130 169.34724:2077 315.86462:2180 318.35248:2350 333.24875:3433 363.25101:39339	130162	749726	525232	142616	483322	121835	278938	404615	1719397	12161803	168269	151275	161417	42335	371847	992753	214026	101009	2591582	862009	2010007	369807	15095716	687380	3794199	1389188	1031593	2725013	384873	4445416	2709280	396371	6808424	1346360	625909	671850	756417	1764632	536651	1248833	85545416	32299528	113005904	50700900	7303321
Methyleugenol	16.753	177.10295	177.10286:903044 178.10621:1344686 179.10957:1316708	52.13749:16831 56.96585:1106513 58.36808:14197 67.43268:14581 71.95296:122510 84.54165:19804 84.96055:101405 98.97613:48810 102.43483:19062 149.01363:22629 177.12483:19217	159792	679396	189939	89338	214552	413102	570059	190600	847770	735995	430514	866213	645705	172109	116889	1140496	2030750	300867	656886	608214	664427	364512	1076834	337635	356477	492664	1366731	220308	447214	1636746	687754	1300514	559102	626128	630400	383665	530108	781287	714906	1171479	882213	689688	1147511	2441950	268021
MG(16:0/0:0/0:0)	32.388	331.28516	331.28479:23926922 332.28814:4922922 333.2915:846210	50.3905:19957 53.52246:15553 55.05518:68939 57.0345:34323 57.07087:481906 66.19046:15149 67.05524:134051 69.07071:60490 69.95475:14978 71.08632:192946 80.53838:15968 81.06658:16634 81.07067:111940 83.08645:38909 85.10188:55706 90.13295:19240 95.08618:152583 106.29734:19122 109.10184:38340 115.22278:17825 313.27417:83009	352893	206590	802503	3663423	573360	2018445	152180	153253	187058	196158	973214	76912712	244957	515579	401339	3422664	487017	467557	245967	738736	9266573	15086968	16687719	7725389	15990458	3886605	10083043	10115058	20391140	6608696	9400352	21592850	12471209	12879305	8764690	20076012	8754161	11155862	11854564	6940245	15115568	13689543	53746328	11011156	38151444
Moracin K	4.624	325.11411	325.11392:49804056 326.11727:8235723 327.12063:884264	53.03963:35838 55.0189:92040 56.70384:17109 57.03448:156781 61.02938:152906 69.03447:394403 71.01379:20754 71.05032:41511 71.41949:18692 73.0295:73173 81.03017:22959 81.03449:85792 83.01354:16893 85.02929:798837 87.04482:29248 87.26338:19177 97.02922:203787 99.04484:40966 101.02464:44031 109.02889:53555 117.79379:19690 127.03957:107243 145.04961:39589 167.96213:25338 307.77948:22451	342484576	400995040	340473728	276561504	368177664	445599808	298355584	237451184	436116096	325297472	354872128	458155104	455203744	518614272	547940736	476100544	357702528	329874464	423559584	321122176	359066560	2339995648	156763472	280894240	150122560	208393680	170212160	268578528	2249740544	349298464	454875232	1880297216	440033152	391356704	352972448	429052320	329775968	318960576	2255473152	402610624	300956832	350664192	323425312	361922208	350746528
Myricetin	4.939	319.065	319.06494:164399216 320.06829:20803784 321.07165:12817079	56.82811:79771 64.62867:87137 66.5825:87940 70.39561:84252 90.18327:101654 141.2887:107578 230.52704:126064 301.05563:182971 311.59119:107557 319.06467:1379990	2091698816	2152431872	2648497152	2089026176	1526897408	3284453888	1852971776	3060828416	1178284288	1514755200	965471488	2874944768	3296698880	2491316992	2861298944	2428735744	1965627136	2288467200	2188134400	2265734400	1754625664	1368569088	1160780416	1832425984	1295531008	3386158592	3065827072	1994015232	1169265408	1360781696	1944182656	1540228096	2009532928	2063074560	1636156160	2891008768	2972378368	2013656192	1373963776	1543758080	938080960	1428144640	1572455040	1670005376	1381865216
N-(indol-3-ylacetyl)glycine	4.657	233.06396	233.06386:27814944 234.06721:2890214 235.07057:4896569	55.46984:16416 62.12928:17761 68.38789:20490 72.30045:17199 81.86713:17430 86.65782:17750 104.30839:18151 115.63992:25846 153.38287:18177 233.06288:92790	158044784	211502272	194736976	332479968	125686872	151827408	110402720	89856776	225925536	188305616	134467600	211601504	224306768	210864080	152572000	164102912	141752528	181346736	250465488	78405344	225718288	21358694	177742928	264819600	310087808	322273024	258670880	222427584	13427734	198994640	127226328	159012752	238601264	276045824	281256960	349334272	280721696	241701408	2417550	188790496	238416352	229575056	199706272	186615232	222770416
N-(indole-3-acetyl)-L-alanine	6.453	245.10065	245.10056:6950150 246.10391:1039521 247.10727:40166788	55.01887:5392 56.96586:64043 57.08894:4990 57.14017:4388 65.92403:5524 66.97884:4809 70.06602:8737 70.19555:4495 71.95292:4971 123.95795:6339 124.3:5372 132.96498:7097 141.96976:12783 149.01257:5550 165.38474:5456 199.53282:5601 200.95702:5310 245.1015:6808	3386228	127454056	1734188	1938974	2459325	4054393	3427630	8632607	51186572	113369016	2618352	10443434	10776869	383833	7926626	140318560	25191476	1758110	122058424	2155961	22352910	34290924	16378731	3075929	1597017	13073716	171169968	7471948	96124048	89802208	36849396	8419548	11385659	2118251	4763136	64227576	134370752	76996328	11424385	46835836	1782851	1850112	6346270	124975752	38214276
N-Acetyl-L-phenylalanine	15.275	208.07378	208.07379:3451527 209.07714:1353461 210.0805:140597	52.35117:9590 53.03974:13703 56.96583:960124 59.94798:10062 60.98748:23068 69.03429:20933 71.94897:21321 71.9528:267068 78.99796:43623 84.08161:25301 84.56794:10332 84.96056:1021169 97.00851:59171 97.02902:13366 98.97601:38826 102.97104:101669 104.81234:11645 104.95904:23200 110.97562:13610 116.98637:15554 120.9813:18350 122.96937:58725 125.98701:17936 130.43044:11712 138.96382:27561 140.97972:35…	6677375	8633183	3672356	5850392	7863049	5736340	4257018	10026919	15856831	22989874	4548804	10033366	4012398	6167558	4391418	10675039	2825212	5824762	28582334	2462363	28450634	21732322	31819418	3760029	8536628	20734056	5619203	24119590	23543822	18359682	16310079	28911732	26426452	6092751	22446666	7578852	5168139	13404853	38947192	10429931	3851028	4219611	24287658	10366428	24574606
N-Acetylcystathionine	6.433	265.09677	265.09647:30014188 266.09982:2822749 267.10318:5677791	52.30274:9102 56.94339:9349 56.96572:1235697 59.09962:10478 65.93411:9368 70.9587:41719 71.9527:48758 72.93791:85049 82.97346:10941 84.96044:1003115 90.94845:29933 95.92977:10095 102.97079:99448 110.97585:267648 118.94291:14671 121.74088:11243 128.97659:23873 128.98616:362761 129.02271:60246 145.0175:14049 146.99669:211525 147.03291:95408 148.17484:11833 156.98117:50180 164.9846:42318 165.00717:3…	357721984	44893396	474780032	224362256	273400032	129802096	217395376	384970816	38752468	76411200	107827672	278267200	136911872	146995856	400706080	112414880	387153568	277099040	112841592	153883872	469751168	383860256	169230928	44911936	147284928	400294304	92910304	247889424	518230016	380366752	159645200	244868064	256337088	56892984	228057904	68525360	72083088	69396336	334413024	118594472	270470528	229273888	373572288	451405792	178036560
N-Acetylglutamine	4.256	189.09375	189.0876:3350898 190.09095:0 191.09431:0	53.74166:22041 55.05531:79597 56.05052:602174 56.96581:21746 57.0709:69581 58.06614:103912 59.07393:29793 60.08179:334068 65.03959:50781 67.05521:434071 69.05828:70203 70.06615:39268 71.67843:25465 84.08163:2037465 130.08644:109594 189.1601:41395	49476	6645932	115915	908200	909798	3040507	4947.635547	1353074	685348	18894512	951828	11549692	123665	716027	4947.635547	2612799	123863	3223107	379097	36937076	5621340	522375	213999	3254575	1245647	749676	4860128	564799	756524	3185435	4701211	3086197	365161	2738913	3317843	736133	6007126	3267764	2476224	7445054	2305525	17701242	5995948	18524138	6877238
N-Acetylleucine	5.016	172.09743	172.09758:19199056 173.10093:4417113 174.10429:33287220	54.03497:88853 55.01867:11245 55.04275:449700 55.04536:26626 55.05536:22225 56.05053:32780 56.96588:464243 57.03466:22245 58.0663:16200 68.05049:130125 69.05833:196358 70.0661:42363 71.9528:61734 78.99799:24822 82.06617:149222 82.50713:12679 83.07393:645599 84.08168:54201 90.72173:12408 97.00869:34936 113.04475:13596 126.09195:327633	158676576	121611208	273783744	79032720	263706880	152454720	165106640	342093632	176378176	103564552	204970064	212833472	430246336	65447200	316690080	98519712	211066768	288263488	165010432	248625648	115165392	76396608	196840768	92181840	114274456	36239324	94716424	201582432	185151184	123925768	160520880	102337256	182066800	129209000	204591344	25147204	101088984	231304000	218698800	219071968	104993480	85453776	119952016	130754056	111225288
N-Acetylornithine	4.293	175.11964	175.11981:133664208 176.12316:12750769 177.12652:489159	53.97428:28263 55.055:28224 56.05042:33809 56.96578:33547 59.28913:26625 60.05665:307179 61.23796:33546 62.69299:24144 64.95573:74799 68.05035:95763 68.05383:28774 70.06607:3534270 71.05014:72506 84.08156:74686 116.07104:56429 156.67014:33798 175.11906:53207	591560064	285503872	1463680	82647264	255303648	192625776	4194654	241480032	248304320	897625472	721952000	222354912	155656912	50018192	131798	146896448	2645890	252612016	117193240	746727552	463957824	292719680	229325008	497755232	686817024	379479104	322976512	379363520	439073856	849549888	482223872	334494528	226473648	584756352	202873584	301072384	233607152	387908352	418789088	1116838912	835788352	1140281344	1142956416	1750866816	1237310080
N-Alpha-acetyllysine	5.657	189.12408	189.12387:64594068 190.12722:14820139 191.13058:6424162	51.90334:31963 55.0188:49364 55.05531:98157 56.05053:122256 56.9657:382772 57.05827:126542 59.08547:43671 68.33004:38664 69.07069:187446 72.08157:62675 72.78512:42326 72.9898:39748 80.61289:42528 86.09721:503118 114.77673:43183	1045454	65813076	721356	480945	233634	57436292	225815696	72514112	47633276	134630240	407865	101250072	36212788	367067	57984476	72750600	332470912	375111	24022578	248058224	72342280	68536112	94491024	63871508	92007976	35241644	110523872	86618432	61395432	111599560	142474432	187140576	149741152	121451720	229064080	51897156	120800424	141187328	235651520	285790944	182108400	130871568	197843616	216237152	138233248
N-hydroxy-L-tryptophan	4.937	203.05336	203.0533:37231272 204.05665:9390407 205.06001:4689737	56.85093:14656 56.96578:44408 60.0454:41819 70.06609:129615 71.44291:16213 74.49152:16219 81.50606:18598 83.89422:15972	190948624	173300992	193697168	215253760	193512096	253312400	134868800	99584440	224642064	192054992	189322832	226624272	150377824	240238368	204202992	195137664	234262240	140737296	232482224	249899152	161693760	205188848	70171160	167765776	162139136	208997120	107734136	151345472	182319504	161684576	169262416	142945072	253594720	169842992	159061088	181887712	104755632	153288096	336724640	146903248	160451648	192859360	195027120	196628160	212192656
N-trans-Feruloyloctopamine	17.328	330.18231	330.14395:2113498 331.1473:1160275 332.15066:154727	53.52676:5592 55.05529:47410 56.96587:9697 68.04652:6088 69.07088:79392 70.49536:5562 72.08179:311139 77.21166:6386 86.09734:623166 91.85927:5907 98.9762:26346 109.02866:6509 112.58518:7269 118.08699:24936 157.01813:18815 158.06998:5938 175.02838:8224 185.16577:60849 213.16037:27606 217.15575:12069 248.04691:6258	1086060	85831	2670.65	29863	2670.65	47498	1834236	26706	34641	578521	820196	1111150	2670.65	2670.65	2670.65	38285	4081348	32554	2670.65	1500294	480244	655674	874710	297912	3235870	37712	635033	2931258	188339	2367528	1482639	1759129	1719117	1728990	6587086	84408	2001001	3733678	2999982	3131437	5689968	5076644	6766528	7532554	3035551
N-trans-Sinapoyltyramine	16.584	172.57317	172.57332:36517284 173.57667:1127516 174.58003:728989	53.00338:13757 56.6705:16664 56.96584:1820683 69.03452:55575 71.95284:83502 92.4379:16538 97.00813:19373 99.02101:26918 103.00751:39143 143.00146:19803 161.01245:36446	42545512	47333664	144294448	23415066	73818168	54065444	20302992	157261680	172057168	91534960	26371634	152220608	280463104	31544538	342520128	122198896	51580464	71219944	144008208	81887376	198241600	140121344	651241344	102234712	279801248	189906112	112589456	245190624	299630368	204660688	683799104	400472544	830953024	304820768	664155776	294689216	115665152	513774688	262473632	715860928	227490144	137799504	279819936	281191520	104831328
N'-Formylkynurenine	17.605	235.09164	235.09174:6924389 236.09509:281842 237.09845:526341	56.96584:72830 58.04175:4885 59.40406:4336 59.47564:4759 65.03951:5652 66.55906:4281 67.05519:6577 71.95274:8461 79.0553:5449 84.9604:10669 91.05531:7528 92.05019:9500 98.97609:24029 103.0422:5049 103.05507:7557 115.05482:5511 116.98645:8459 118.53345:6391 133.07617:7053 133.24692:5670 145.0769:8605 146.08452:10440 147.09219:30284 161.1078:16127 182.64995:5373 193.94722:8331 218.13576:5264 234.95…	43899068	60146464	29126162	25778490	34831920	48295992	48887652	33579392	27755938	43592316	32900382	72663424	46807024	29241698	44185264	50579032	65320528	21590196	43047720	41136952	46213644	31727058	33416316	15406680	22829492	31271718	28487166	28018616	32514102	45051356	49869192	28288256	29396270	22761740	21003680	29592832	23452838	26058956	37148228	48279548	32246788	38124928	33269966	50021540	40938296
N(6)-(Octanoyl)lysine	19.011	295.20013	295.20053:5457106 296.20388:848639 297.20724:434444	50.11993:4971 52.32966:4187 55.34526:5049 56.83295:3954 56.966:11944 58.76226:5128 64.47079:4556 65.21558:4963 71.55687:5405 89.6811:5076 93.23165:5770 117.51852:5001 230.92999:38771 248.94145:62397 266.9527:15705 295.19989:12714	2049191	1292714	45128	3389.548438	3389.548438	311368	2146434	439392	306739	6055578	6108415	2098370	116624	33895	244732	4165480	15907429	265558	64846	5249451	3106534	2791546	30944830	2807316	18346194	1824868	3814371	45996336	7039136	12760023	14455213	13651326	63930088	13226093	44286028	6058722	15336191	63876712	27973118	47348484	35432120	26788144	90524624	83170440	61533232
N5-(4-Methoxybenzyl)glutamine	5.006	265.12259	265.12247:1412829 266.12582:253069 267.12918:1120879	52.3768:22847 56.96585:103227 58.9989:77265 70.06589:23298 70.99864:42157 85.01428:235962 86.99293:23073 98.97589:72342 99.4331:27193 101.00921:158839 103.0248:767994 115.02474:73404 119.01954:219911 121.03513:330628 128.98569:29949 129.00392:28840 131.00261:28551 131.01917:82916 133.03502:1032674 137.02924:29040 145.03529:51155 147.01436:224932 151.04575:351687 164.03702:28205 167.41814:29818 17…	621490	281780	1292835	264766	662610	4622043	1058825	3645272	860458	3371263	2763374	995685	2653653	148734	252869	1283780	2702011	1455019	768309	4938751	1349636	803909	12600785	177954	3064240	260569	150074	1659378	1435701	1775452	1034416	570397	12303491	128026	1816387	134361	558250	1389469	3950318	654010	16319847	18296450	21406408	20831570	22096258
Nelumboside	5.661	321.05063	321.05014:10198956 322.05349:1044312 323.05685:2427624	50.69282:21752 55.01885:22057 55.05532:31992 56.96578:67909 58.99881:33642 61.79938:23028 63.47855:22522 66.67088:25576 69.54694:28925 113.04539:29411 129.04016:306427 131.01938:474923 131.0558:668698 133.03519:84447 147.05058:225264 149.03011:155577 149.06641:1310176 151.04584:38211 159.01427:54108 165.68845:35840 167.10382:25873 169.83519:30965 174.99139:42067 177.02451:83659 185.06668:676995 1…	2354792	67141352	2377076	4514280	59307732	47447136	3923005	56426488	37221212	59695684	5819052	60100360	56355284	82775232	45341480	36484744	37673916	1697173	54281876	36949500	55430568	48900760	45882960	130781488	87568432	48775588	45040776	79404240	36288464	95270536	71079832	58109768	52994224	126156232	75078936	52110060	46163496	84136720	38719864	100301792	45633864	77064416	60568912	60022776	81946872
Neotussilagolactone	15.329	345.21429	345.21448:15665496 346.21783:5192198 347.22119:423641	55.05537:18239 59.43387:10231 69.07098:13386 72.08171:228330 73.654:12213 74.02483:14776 74.0609:16963 83.31644:10612 84.08189:16423 86.09728:609485 87.05614:71092 88.04033:13463 102.05566:104836 103.36529:11555 110.02458:13729 116.07117:156166 116.92487:11412 118.74823:14305 129.10258:111646 141.10252:18498 144.06522:25648 152.07126:17693 157.13383:31972 161.09241:62893 200.9977:12188 210.45322:…	143783376	25328966	1676478	12897288	6697900	43962648	241124768	32880990	14069395	77096744	147248096	61406716	5960384	8951438	19390492	4129459	409681824	26800590	4487234	330438784	5884275	13588641	4854399	14586337	11142517	1866150	46751132	5790164	15381540	29134996	74237680	63657316	8931223	75388528	44842216	14532381	44878496	22591806	9688923	189002304	36072732	23946446	59627920	90664424	62245416
Nonanoylcarnitine	16.759	302.20798	302.2085:9657831 303.21185:1782131 304.21521:0	56.9658:19959 69.07079:64407 75.05605:35845 75.92281:6805 86.09724:579140 98.97608:33919 110.17853:9076 116.98639:7239 132.10219:12190 137.06035:11834 143.11812:73428 153.4097:6112 155.4854:7711 171.63727:7894 178.39714:7419 259.03729:7975	22917338	10514171	928398	516004	1127597	5723232	31180010	10542332	6165226	25465394	21096590	16570593	3571326	904830	6227110	9784529	55429980	5341056	1116538	53975628	12499021	10506841	18810520	9364530	27006898	5502178	19086742	19826308	11026647	24022288	29472954	38854836	47315124	13008309	56818792	14275031	23174568	32540152	51675316	89776416	51489328	30177478	62434516	85690904	63120532
Norvaline	5.205	118.08696	118.08684:30078426 119.09019:10943420 120.09355:0	53.00325:19736 53.03957:39532 55.05529:249631 56.05051:182005 56.96581:56722 57.05834:247422 57.74582:13149 58.06614:28536 59.05024:15711 60.95852:14665 70.06627:14022 72.08175:165477 93.63796:13995 104.021:14343 106.24826:16342	433779616	62703536	168074352	83362424	182185088	188354672	69308816	119715016	124653704	545931456	247954624	34642744	17510228	2992274	25082456	22818242	586275776	53611856	21316788	43413776	122090200	75780360	212664112	11494511	158277408	83368200	152313088	12085610	65442156	245590512	62606560	72883720	20885712	7928456	5847554	12408657	36426460	6241678	6538558	11779555	174873040	272568224	329323680	395909856	147646944
O-6-deoxy-a-L-galactopyranosyl-(1->2)-O-b-D-galactopyranosyl-(1->4)-2-(acetylamino)-1,5-anhydro-2-deoxy-D-arabino-Hex-1-enitol	26.603	256.60217	256.6022:2451073 257.60555:146323 258.60891:0	53.74421:1846 64.52618:2306 84.96022:2062 93.16206:2233 94.40317:2221 121.91536:1969 144.3183:2204 157.88394:2260 194.74236:2403 219.0955:2035	184669	2560771	103494	104684	652692	157097	146955	529476	2016834	3787310	820143	301239	647734	477529	452811	1536022	324840	67396	4053886	1856871	1997211	2389218	1190752	6899190	5247589	5104062	8379910	3546052	4221875	4985325	2402933	1480122	3562820	3693032	5937936	2001040	5469074	8831633	1456899	4906037	3462088	14912255	6549950	1963807	2571134
Octanol	3.788	129.13925	129.13927:25291970 130.14262:2482749 131.14598:0	54.96318:10314 55.02855:10075 55.05527:53430 55.93534:10977 56.05051:12754 56.96585:12810 58.06614:25201 60.15102:10119 60.95873:41484 65.98117:10750 72.0816:14642 84.08169:199955 85.83121:11082 111.95525:11076 112.11263:32705	165939840	114104160	97408456	113804424	384287168	272691584	429342496	320620640	139093120	160020624	314751168	118500136	208213792	31371082	495500416	31331716	327804000	429273856	268107232	135391616	230564256	260216960	359190208	203681584	50437308	203754208	412878752	156707872	254831712	327105728	176957680	344572160	149970560	352693280	90036536	231747536	399088448	220307920	178943472	456106176	114990976	264742816	22973802	76098968	158579360
Oleacein	6.071	321.14041	321.1405:50020520 322.14385:10337144 323.14721:17815668	55.05543:39569 57.18997:31667 57.85769:34008 58.99893:46670 60.88965:35252 64.54378:34538 77.00964:40296 113.0091:43272 113.04561:47472 119.00325:40364 129.04018:390354 131.01941:425496 131.05573:974635 133.03482:125289 147.05057:386463 149.03041:261808 149.05435:70692 149.06638:1481036 159.01427:69214 168.90245:38637 177.02533:173218 185.06639:760194 203.07713:715920 208.38995:41860 213.06129:94…	44669524	269654912	49541844	114450176	42830444	68333296	39385052	47563168	127807560	212454272	23486440	29329722	18676948	66830408	57578980	289955552	50723780	57463384	22103502	63338664	312651840	461197024	279334336	733446	5166474	401032576	18042774	387398720	47270696	361090464	270860480	375803488	206851840	4868486	30142156	131053984	17486432	307736992	457498560	474593984	6621218	7371705	37116360	55532004	43154832
Oleamide	32.512	282.27991	282.27994:13630128 283.28329:2854638 284.28665:254414	55.05529:125250 57.07092:72057 67.05515:28556 69.07088:99544 71.08651:16622 71.21313:8716 76.66584:10896 79.05506:12014 81.07079:29639 83.08622:28051 85.10181:14127 90.48072:11167 93.07055:26753 95.08646:17430 160.99161:10790 247.24432:13577 282.2825:12188	23671702	94775208	185187136	398942016	133242960	715123712	47239484	5126108	26309996	20919376	68081088	99828352	141879344	69235864	34370592	150746032	41362268	245418976	14308292	717877952	99596	75004	166783	190231	116964	90105	161120	65037	131902	31649	67131	124144	36825	175561	150679	166901	221903	138922	96191	138904	1572555	369176	55571908	171544	361439
Ornithine	16.59	133.08635	133.08643:40902568 134.08978:3408123 135.09314:1969803	53.89539:18898 56.03425:20831 56.9658:318193 69.03418:22730 69.88013:20274 71.95281:29913 87.04503:93850 93.16447:18997 121.3465:18126	140465792	203956720	259629936	73685184	180130992	121377736	94974752	297836704	244947664	210357248	166857792	180938208	394712992	110725088	402571328	232972944	150385632	165874256	247923264	195740736	284488448	114939984	649956992	202329216	161785408	279148736	201716512	313514400	402706912	295011296	646089792	450564544	734121408	377168704	620006784	362521536	97498496	516306848	524858400	707217408	364252192	273091232	433821952	418230560	328213088
Oxidized glutathione	5.032	307.08423	307.08463:23121266 308.08798:2011634 309.09134:4960487	55.01893:40951 56.05061:129933 56.05286:22293 58.99606:50229 62.45602:15718 68.05045:37812 74.00681:31512 76.02248:96490 76.04025:37155 80.05025:37455 84.04017:38814 84.04532:745487 85.04041:70074 86.99067:34731 98.06049:20665 99.05585:19996 112.03953:22419 130.05037:109428 131.04524:29833 131.99449:25174 139.03302:37412 179.04936:25066 185.03848:67358 186.07747:23859 231.04416:35738 235.01991:27…	14056012	17577778	92219944	20056664	21733038	15896642	32908456	30222466	53273264	162902256	20326020	10368195	20234528	13170160	93208600	4701854	560633856	143331248	136833056	79079504	183463440	38380100	12232485	27156854	45473004	15894827	168755760	12943478	24111136	272566496	297700640	128614568	38854132	20023844	13589024	165171168	149188256	34904616	166759360	116210560	182136496	324213856	188813840	429928960	409240736
Oxoglutaric acid	6.537	146.98079	146.98096:19925670 147.98431:3569280 148.98767:3499106	50.60912:10931 56.96582:152445 64.92828:2430649 110.69896:11290 123.96489:93328	205469	1035230	3980108	597549	1201716	820234	372679	3498970	697771	525576	993346	613241	2801105	2276012	1496012	759283	1606969	1350226	41711600	2233622	6488452	258656800	7037928	2309112	24134612	6519902	845744	11261702	234137872	806765	20967024	33327584	22960858	7080920	3959456	38264912	754890	125819200	14625945	4965906	6935982	5707460	17264238	30910744	12215757
p-Aminobenzoic acid	4.708	138.0553	138.05539:944680832 139.05874:72014256 140.0621:8441900	50.01612:1137161 51.02401:3221896 52.03179:1751248 53.03961:1513276 65.03963:5582502 66.03477:1530148 66.04747:943614 67.04271:1584976 67.05542:597486 70.0661:841763 78.03468:2428619 78.18143:417580 79.04263:3398331 92.05013:2427133 93.05801:2273688 94.06596:3324816 96.0451:2074973 110.06045:1584697 138.05527:2143804	11106108416	8846648320	9341027328	14616773632	10934503424	14085649408	11075045376	8222065664	11217496064	9165805568	10663738368	11566078976	11472211968	16314680320	10658545664	11210147840	11204610048	7037986304	10543953920	12548491264	9979929600	10688908288	8661569536	8781963264	6630119424	15446031360	6895287296	6515449856	7432924672	9482533888	10431229952	11709978624	8574791680	9751344128	7759618560	13100081152	6594002432	6386462208	7525447680	10360374272	7536478208	8442537984	7516217344	7823743488	8321330688
Pantolactone	6.358	129.02644	129.02654:15401091 130.02989:8148521 131.03325:10521897	53.99393:8268 55.93557:11213 56.05041:8304 56.96587:165354 60.95877:19071 67.51083:9891 76.51608:13436 88.36671:8143	32420216	151093744	22205050	90119368	58956612	25521344	53524320	45226672	43539876	284254400	133095960	105398880	51419464	55131380	67233344	169034048	49739892	33425718	317676864	79783888	92661832	116288648	117790200	196431040	197065696	35830060	253937760	144777808	129642920	239217888	244540288	146533296	101868288	119291184	114623696	254487616	109758032	276355968	112387352	119672584	213857024	135430112	161208080	140549728	120055848
Pantothenol	30.268	204.13918	204.13904:6410990 205.14239:887643 206.14575:53043	68.54492:5314 79.05515:4912 91.055:14400 105.05825:4950 105.07076:10307 107.07357:13944 115.99799:4729 117.07098:5530 119.08616:17226 120.08117:18141 130.06511:9288 131.07336:20445 132.08134:12270 134.4861:5080 146.07297:14590 146.09668:17706 147.10472:7580 148.07622:6462 161.08406:7257 174.09152:49512 179.05783:16704 188.10764:282208 189.11536:25759 204.1391:108873	87322576	87514240	44115628	87919704	84170272	85389024	84527424	41307752	85451584	87282488	49973248	82261704	83680136	84030264	85571744	49889464	83323048	87191912	44691492	83795720	44818504	87932184	85845136	85679192	88625016	88381304	90697736	86943184	86222088	52043768	87044568	48075732	87508456	45337664	45741400	87564808	88248752	84657296	86393464	85317072	87146880	48651288	89552120	87878400	88398552
Patuletin 3-gentiobioside	17.7	639.1731	639.17279:9943844 640.17614:3557615 641.1795:782389	50.34485:5242 64.28631:5737 65.78425:5340 67.35667:5341 71.09354:6012 74.4409:5411 75.83112:5964 80.80321:7375 119.21103:6509 127.7899:6297 216.01822:6770 278.93384:6356 287.05542:10093 299.05743:8588 331.08209:2143009 358.50787:6784 639.17261:381146	45202632	233365536	157734016	47294408	39853488	161794240	44104940	125160280	197042608	52749244	21492832	172820256	177070032	67046748	44226864	293738432	48153648	62689404	281733536	39886160	58540072	61805388	161921120	39622336	26296232	138769520	49595496	46721476	64519632	43735864	50310648	97900080	160686800	40129452	53790252	109771112	48167836	66290692	138746320	43586444	21594796	30033242	22179876	19666784	35508308
Perillic acid	23.977	167.10742	167.1071:493745 168.11045:0 169.11381:516734	50.79036:51439 51.28765:64101 56.96575:3738018 71.95276:2046061 84.96049:2363290 84.96491:66195 102.97086:151587 134.79469:74753 160.30603:69471	596878	994149	253565	512040	679981	351840	1688424	773423	589196	2334581	671537	184864	822388	471301	468327	1295821	614864	323982	1855273	1361596	2900324	1780871	351578	715058	914909	1183698	1147968	2303795	777596	1755237	2468132	4820684	191018	1817812	1079038	756540	1584476	1116366	562681	1432839	1101779	738409	3122840	1647001	908616
Phenylalanylproline	5.327	261.09549	261.09561:54773784 262.09896:6896002 263.10232:2448594	56.96589:158272 79.42182:12196 108.70525:13961 129.98668:20593 214.15953:16302 261.09543:79335	19403724	24116956	18101582	9132824	340335520	602704448	306209920	708966208	29953092	24928216	393829696	24838700	536751808	298207616	22025656	210555696	19249044	25721246	335343968	407155104	38258064	14963738	797331712	348477600	18512374	360922880	503484768	499812928	40698144	24260804	35824724	14434808	721437312	345497984	407735680	21502502	28748950	491288096	615433984	418740224	549901312	461786304	506290304	597259904	26950184
Phenylethylamine	16.864	120.08144	120.08138:38399336 121.08473:3853887 122.08809:662757	50.0162:23857 51.02403:173986 53.03968:71187 54.58912:8394 60.95853:10695 60.9876:20394 65.03958:65918 77.03963:63804 78.99799:70212 84.45384:9924 91.0552:63471 91.99904:10634 95.05003:71897 97.00867:102032 97.92219:10166 103.05499:43154 105.04515:33581 120.08149:14705	87916840	66501964	19509350	20610134	18651324	43860564	108148560	43784780	39610620	121130384	85526048	101794808	58388532	48818676	86203160	136301280	209646912	50802144	52635844	157007760	63457708	71114904	92614352	49787976	85879880	30486066	77816792	99679408	94106376	100369600	175367808	220370960	165827728	126755600	294850080	84296144	156155024	203316256	242358464	303233344	152364672	117939680	269475488	270617856	151973056
Pimentol	15.468	493.13562	493.13611:70024944 494.13946:17987622 495.14282:3632016	56.9725:40550 89.87885:51967 101.31307:44612 116.44804:45698 169.99831:60075 181.68686:51811 184.12338:53945 242.05673:53956 270.0535:147461 284.65167:52806 287.0556:286849 298.04791:96508 299.05563:174425 308.76874:48022 315.05109:370911 316.0582:327424 331.08246:8514404 493.13562:593844	1117912448	1956473856	2021234688	1071371392	1021314752	2217140480	1068736320	2454685440	2085371904	709989632	695635584	2369694976	2673198336	1368003072	950990592	1749951872	1414353152	1409108992	756576000	796814912	530702176	878963840	1753532416	38950136	50285824	927595136	532920640	991730880	450724192	497992704	497951968	1139355264	1620207488	718512512	899672128	698172352	815024384	1004118784	1460991616	497115936	31234998	416473216	365411072	353773888	292340064
Pipecolic acid	5.122	130.08667	130.08676:337685888 131.09011:24360896 132.09347:2483142	55.05523:797258 56.05049:5922964 56.05327:295109 56.96587:453966 57.16977:116248 57.6853:142561 67.05521:294693 68.05041:288814 69.0583:230527 70.37888:137043 73.99037:146681 82.06597:221341 84.08163:4991746 130.0871:174327	5713874432	4607277568	2129311232	1442010368	3320052992	2348776704	5448574976	3658567168	1194543616	2241217280	4593091072	6607798784	2630533632	141538048	3195602688	1231234816	5390689792	1557129984	95079736	2965736192	3348281600	1883051776	4031326976	131304856	796923072	1337870208	1828883584	1940654848	1161130112	2604492800	3465206784	2096904832	3650843648	115999728	1089840512	1037108288	1444595840	211855904	1544892416	258123488	1135638528	2435261184	3218389504	2436664064	2705940480
Poppy acid	4.164	242.00037	242.00027:119439120 243.00362:24911198 244.00698:36740332	54.48509:63284 55.03579:64427 56.96578:133264 68.98311:281246 80.77735:70351 84.96056:483242 86.99342:283215 96.34744:83063 98.97846:331220 105.00402:148187 116.98882:1415079 126.97253:104221 134.99925:3147448 139.95946:72934 141.86414:77371 144.98373:500231 153.00974:833419 162.99423:3574782 177.96536:73846 181.00381:140148 190.98897:492230 200.97443:82608 218.98431:1084417 237.66087:92485	133055024	949491328	1219420672	954317376	1448888064	1072690560	1320998400	1691811968	1301378944	1015700928	1344470912	828113856	1381152768	1316281600	930050688	419604864	136667696	1096889472	1069817088	1312712064	909861184	1735426176	591774976	30298710	1443916416	1617797888	945221888	1120435712	1590196992	1120570624	965722176	637476992	683864896	1075798144	329826240	1404539008	851544000	410994848	756585280	1234851200	333353536	656942400	1533184256	566436928	1261776768
Prolylphenylalanine	23.607	261.11093	261.11075:4240952 262.1141:564330 263.11746:135724	56.96583:11428 63.95385:2886 71.95322:3194 76.23217:2731 84.9606:23045 85.72115:2905 88.99461:3804 261.11017:8976	13894857	20717452	18705524	12388092	21324246	33359166	11385651	22498772	19656782	23605102	11541950	16253954	15480979	23926800	16525811	18684942	21230746	25850768	18537876	21383008	53296752	32677642	32108228	16223929	24224490	31334452	130770432	37946460	31089778	23571906	12408475	28923914	31071540	47834432	23676190	25634656	23029116	24386222	59184024	51837724	44511280	39901284	45585792	18128230	43817776
Propionylcarnitine	17.659	216.10289	216.10291:15254286 217.10626:2951373 218.10962:2248299	50.67895:7594 53.03956:7174 54.30543:6788 56.57547:6467 56.96595:22389 68.50938:7816 70.06642:7955 80.00222:7597 84.96057:8687 90.04718:9261 90.58847:7119 91.05521:56582 103.05502:17272 115.05495:157330 116.06271:34741 117.0579:51096 117.07059:15650 118.06587:94366 130.06531:41662 142.0656:67977 143.07356:150246 144.08173:13119 146.06061:20800 155.06023:9862 174.09181:9972 216.10306:10833	33139740	41840008	14312071	9895414	5939688	12690833	36627896	24059530	36099964	45421952	32733246	44774236	35400212	24884694	37824188	67127200	69667440	23332672	56892956	45370036	56134956	30951342	55992928	31808676	30798738	34507820	45938664	59636324	43426876	75683896	71903528	73454288	64187604	50426060	78779440	41160528	64294032	79520416	70973352	107115936	66204848	51349988	104429592	111686088	65403252
Protocatechuic acid	19.76	154.99077	154.99059:10885537 155.99394:986924 156.9973:4297487	53.79699:7039 55.93539:134797 56.96584:13389 62.4454:7886 72.938:757095 77.45966:7406 90.94844:145706 92.63813:8324 93.8085:6606 100.94363:8581 102.05656:8202 108.95868:12130 113.96448:15932 117.44738:8458 131.97481:9038	38522160	112991752	24216600	30030322	37408308	50738652	34872204	20009432	82471624	38255804	37402116	28118342	30108462	35596320	26673428	16756391	45422368	40235364	38797328	39939620	51824052	30834002	87383920	69214296	35573540	13923971	14649387	42783080	31836128	55816876	30876474	61762648	25785710	26945758	25183754	31857304	66101656	65689808	27117408	71484680	26375566	27202110	77468472	29818990	38293556
Pyro-L-glutaminyl-L-glutamine	4.565	258.11102	258.11096:813605376 259.11431:73097616 260.11767:10945808	55.11334:8984 56.05052:64719 56.96581:14356 57.03455:37234 58.06614:78656 59.07394:35629 60.08181:720112 70.06597:27097 71.07391:507175 75.04451:9308 83.06114:12382 84.04528:17535 84.08185:15752 85.7837:8536 86.0973:1215923 93.04512:13165 95.06121:24274 98.98494:823468 104.10775:1156123 107.3082:9792 110.07187:33510 114.92194:12695 116.99522:19726 122.42878:9729 125.00034:1114960 143.01129:15200 …	7274463744	4873024512	9055334400	4971966464	10236926976	5236215808	11139834880	7564563968	7584876032	7247209472	8529996288	4999710720	6444055552	3287552256	6824117760	3477342976	10068269056	7044630528	4580893696	7367617536	5836172288	6633083904	1920948480	6023453696	3238707456	7232688128	7936073728	5255200768	3483302656	6825409024	5020713472	5970096640	2381736960	6260676608	3544410368	5723640320	6456571904	4352566784	3558658304	6507182592	4128942080	7827237376	5865251840	6865968128	7760959488
Pyrroline hydroxycarboxylic acid	15.976	130.00833	130.00854:10739521 131.01189:3127207 132.01525:476276	55.93537:8383 56.96584:16047 57.07103:7277 57.91736:6757 60.9587:80849 60.98753:88181 68.45338:11867 68.95319:15759 70.98:7441 72.93807:20255 75.94566:24394 78.99795:123869 84.08173:12936 97.00841:195858 101.07867:8506 109.58067:7646 113.28277:7340	18323814	35399560	76041240	35735424	26493958	23127452	26099108	62449836	53155640	27147270	53939428	23446976	57094200	20551504	77848416	18367132	50759828	74276360	34841204	17558074	29107444	68808336	29411708	46441592	44896896	22545590	67334096	72026016	38365392	19018862	34211932	25558874	89161312	35250120	27155646	19081624	21331588	78632272	26698736	78844744	23381720	20995310	20397000	20268994	61890064
Quercetin 3-gluco-xyloside	16.39	299.061	299.06094:7551836 300.06429:353125 301.06765:245040	50.75829:5875 56.96577:43809 60.9902:5121 68.27554:6109 69.03447:7230 71.12718:5887 71.20864:6171 73.52176:6572 83.62744:6681 84.96044:15134 87.34019:6162 91.11572:5571 97.0293:11976 98.97608:55550 110.97601:17330 116.98656:17279 123.04534:7940 128.98653:13174 136.0211:7766 153.00732:8896 153.01878:129802 167.01842:7191 224.16719:7202 227.50786:6293 234.95181:61636 251.02296:6802 252.9637:15827	49842772	88031976	57786048	41794196	64784584	66147844	29552386	67643888	76560016	45273360	29761652	58162952	62831260	43543888	59914876	56869728	35724628	38899784	30496214	37861328	58026000	31136396	17104790	13703866	15253667	20732442	55022188	67451152	50225668	17401448	63105340	61016176	37498728	11274562	40813220	15378575	47695600	71136560	80581064	32680188	57889928	48740464	129725032	77462512	80016952
Quercuslactone a	4.4	155.07323	155.07318:7270257 156.07653:4473699 157.07989:389993	50.24686:3632 52.01923:7472 52.94803:4753 53.03958:5893 54.03492:77352 55.0426:32139 55.93541:20196 58.76025:5204 58.9959:4866 63.24859:5578 70.99597:12546 72.00386:7584 72.93808:125013 80.01499:5164 80.05034:17392 81.04565:34614 82.05352:10259 85.01147:8575 86.57883:5530 89.99211:4708 90.94838:24381 98.00667:5521 104.77193:5323 112.02225:39462 113.0301:59210 123.07968:6322 126.0373:7004 143.4617…	89269	27569060	25874	13344600	30710364	23804176	65922328	656159	25035844	43638024	32721832	171560	23017724	6615664	21340240	14825135	2436162	21159	13981360	79087	35045004	36537168	445.246875	104284	31491830	414254	25580506	23798258	31579492	2516496	28321002	21089078	13822	321219	1216292	28752198	16420654	22016302	24080762	1239662	30334682	47144960	36425444	47182816	55830804
Quinolinic acid	0.04	168.01649	168.01674:87236920 169.02009:25141676 170.02345:1385943	56.96584:2520403 58.10295:30801 58.28177:31235 71.95284:844158 76.29048:36097 76.85145:35431 84.96055:1122262 85.96409:198634 89.68604:33361 102.97079:88605 118.02296:43713 118.80202:43801 127.10761:36163 133.8131:36840 142.98494:55294 145.01042:41430	32080714	59736220	39366424	39686744	720390976	734492736	677451968	638659840	23565646	23619644	719093568	26061784	237730400	719580928	27796514	36278712	26715094	40679868	691645696	214974896	26685196	29741630	203449616	701117568	33765208	693065280	47112236	713926848	30200686	51392176	25670110	49507940	19827216	271586464	143021136	22531356	20925218	617128512	638921280	678272640	40783072	24094300	22879274	24443072	40201292
Resveratrol	20.208	227.08972	227.08969:7220996 228.09304:809440 229.0964:4525505	56.96579:26227 58.29764:4204 67.24775:3949 73.76598:4777 90.37064:4400 129.02094:4868 227.09009:6935	2608935	9337403	5542230	2795137	4705366	1719891	4561554	8341783	3857996	10709274	2209865	3797097	987162	1602437	2916236	1875480	2580222	3248275	2145983	2534110	23209674	180589472	3881981	28194004	140797312	52564116	95579264	12836118	155215872	48048340	30939350	199862160	6746848	46193480	154826160	37998092	72665432	9782563	119707776	38881496	62841488	213006256	132725912	103833952	208513696
Riboflavin	15.825	375.11484	375.11478:15912370 376.11813:3579290 377.12149:23552146	55.05516:7758 60.04531:13582 66.85632:7566 69.07066:12366 70.06584:8142 72.08169:82722 83.55644:7654 84.04507:20315 86.09712:25969 98.14432:7276 101.00895:22003 117.04087:13750 119.01945:58293 129.03986:19440 137.02965:12494 145.07133:31932 147.05058:25137 149.06616:14943 155.05542:30333 158.08144:15489 161.06648:10119 163.08192:100394 165.06137:9064 171.05028:16450 173.06624:227507 173.12886:940…	130173168	201482000	187240000	68083152	82492912	102895672	105718016	341920736	192733472	138803056	98327312	240050944	392673344	96578944	215396640	168587200	100234368	235293456	190771104	116355136	68709176	50706068	105929568	19252874	81463864	96578352	240982608	145486704	86206272	63867300	149598432	147544384	121502288	129146112	199535888	103165752	196472848	90984960	156014224	160112064	53632280	28614468	57989412	18366752	21855368
Ribose 1-phosphate	5.592	230.99069	230.9911:15648501 231.99445:1175016 232.99781:2574211	58.90706:158009 59.61393:154954 62.9263:163688 70.06612:227414 82.37367:178544 83.26453:229849 85.02977:151989 110.99574:208357 161.72234:188715 165.46025:191908 230.49834:226579 231.08434:645449	71396032	84090984	7963702	3811978	86650840	108672888	69018632	116267472	81148720	56098020	67175280	91883784	109960632	69560688	88524880	87513608	55353672	5173868	84444880	71072040	65795644	50837848	102493416	49323444	51224308	79661616	94882240	77564000	58032320	46656636	69105528	52965968	92706912	57252056	65216944	75007456	96618576	73187032	62434880	50632488	72792792	53833160	60647008	58392416	50248504
Saccharopine	4.495	277.1405	277.14041:39454176 278.14376:9443811 279.14712:357943	52.53624:7540 54.35041:6974 55.05535:9217 56.05053:108489 60.04544:15721 67.05515:58599 70.06618:14178 71.09631:8433 84.04528:29284 84.08167:1211942 85.02949:21472 98.06068:11122 112.07725:9219 114.05588:12081 114.95059:8497 122.098:7573 130.08667:43247 132.72861:8518 168.10143:11180 195.11365:9341 213.12447:19039 259.13019:17040 277.1409:21231	26763742	131858720	110593280	57944048	133508312	50455624	117812064	50544412	130875560	347047008	81743080	50940696	55044092	30728642	122377992	54528796	19711926	77834712	22740274	25575290	241549568	118039352	855425	20691876	208139920	235805792	212535776	117619536	188103168	411390016	214267344	153991664	3075285	219965152	175340224	162331104	102489488	123016688	107307896	388458624	144465968	316228576	197189856	351993056	280691552
Sakacin P	4.884	217.13028	217.13029:9746661 218.13364:2872836 219.137:1153764	53.03979:10518 55.01894:24619 55.0553:23231 56.96577:28334 60.03535:9467 64.28956:11261 68.05038:29813 70.0661:118524 72.08152:99322 74.57387:11106 83.25885:11226 84.08173:10535 96.04504:16873 138.09213:13365 139.97032:11984 179.95107:13900	37870456	33066484	31358202	13311257	43542984	5155436	7064987	5441336	43441000	91386880	23751820	37063532	3732570	5378162	90212000	69097136	64952424	43264324	3086448	7743254	77875136	111592312	57517272	3619610	67677232	5086663	22911994	13628089	82141952	49886032	83836944	76520232	28009804	3638258	38656236	10416447	13894058	23002844	15520849	34754220	73603936	103824664	126875704	130619608	64632340
Sativan	16.57	144.071	144.07112:7690719 145.07447:4620604 146.07783:186789	56.96587:1129502 60.43591:7339 70.06602:9078 71.95291:416162 74.09045:8360 77.6006:8187 78.99794:31699 79.46051:8656 84.96064:248417 97.00833:37984 102.97115:32762 109.09842:7758 110.63324:8839 117.86691:8998 121.91782:8641	7216611	18078714	16903034	6682549	9381354	19705140	5878827	16786322	21170330	43791012	9452738	15572599	37645592	5360220	69931376	33167684	18795732	11560822	18270468	9042824	56832496	47550216	152269568	21092344	65815740	49821924	33269852	26568146	38755280	28066844	150674944	94097264	76015464	42446860	51275332	67669608	16423179	115261224	68679776	141668064	26960336	16859074	66039300	73516760	21432042
SM(d18:0/16:1(9Z))	32.448	701.57092	701.57104:8125586 702.57439:4099091 703.57775:3600830	58.18716:5399 71.05044:6539 71.08659:17600 71.12892:5377 79.61428:6645 81.07088:12588 83.08636:7040 95.08645:11891 99.08112:7676 111.11745:6783 150.48216:7000 153.92638:6294 245.50291:6985 271.40231:6457 396.18927:7182 397.33304:17187 399.80206:7112 409.33661:7618 419.31284:8421 430.56665:6688 437.36682:8472 563.50623:6975 701.57056:330077	15324932	15580758	13856408	11394536	12546434	17500056	12564043	15245870	13377645	15395035	13358746	19214664	9222878	9342170	11304963	13021758	19284638	16570525	10338610	16798942	30315748	12562157	15545204	13300321	29455080	10305605	12226906	16194181	24585084	16983942	20252748	11892156	20821442	13489467	16553818	14361011	9698659	7418128	19266380	22081758	20885030	25530220	29958374	21428650	17337340
SM(d18:1/14:0)	32.569	675.55579	675.55585:5824470 676.5592:2784272 677.56256:863634	51.0483:2435 55.73095:2853 57.07092:9645 59.49282:2659 61.57388:2817 70.03678:2542 71.05016:8965 71.08652:15292 78.43347:3168 81.0708:10610 83.08659:3211 85.10195:7154 95.08629:13682 97.10173:3865 99.08121:8147 109.10186:4948 123.11723:5687 210.41583:3001 211.3588:2859 256.14163:3217 369.29956:6140 383.31793:9357 397.33188:9370 405.29803:4921 411.34677:7339 419.31631:9225 433.33301:4654 537.49274…	21967328	12695251	14761280	15489842	16693651	14299601	15814193	14772394	10758518	7037310	12357486	22338964	9800607	13176804	9193433	9092118	11294706	8861116	14427890	8511763	5936883	1876136	6625138	4046179	6710391	5424920	4790432	3256291	17862240	3072680	2052477	9945089	9924043	4803252	3486853	5712242	6090777	4466919	8986341	2959126	6267596	11077112	9246609	19484940	9087082
Spermidine	3.786	146.16574	146.16574:122102832 147.16909:10037536 148.17245:405333	55.05527:284628 58.06615:237896 68.96279:89460 72.08179:2158780 84.08163:827436 112.11237:102899 146.13788:87962	1212470912	564799872	924591616	569022144	1819010688	1327315584	561084160	1359537536	662522752	1766614528	966677760	623993536	991170240	303904992	1072355904	358179200	675046976	1992105728	1278623488	869416512	1601673984	554661568	773231488	983055232	248791744	980756416	1258831616	766486784	1216772864	1514697216	870479744	1067424768	1482647936	1607713920	946475328	1113715456	822723520	1055737280	1827182848	983171648	568971072	1263538304	152877328	357904384	1159842176
Sphinganine	26.911	302.3064	302.30634:22140814 303.30969:4083656 304.31305:517736	50.22691:13618 52.85123:13116 55.05531:94867 56.05053:29704 57.07097:24136 60.04545:367703 67.0554:96893 69.07095:58064 70.0662:24693 73.87469:14439 81.07072:55889 83.08631:25214 94.20007:15067 95.0862:60949 116.10351:15676 178.30426:17888 230.32254:17357 254.28427:26204 266.28342:19058 284.2962:112688 289.04477:22092 302.30878:27805	2940184	4263920	19612904	854024	9365288	843170	8041797	11753231	9517558	29204242	3340082	3999497	2557645	1523860	6113422	14820535	13726025	1766516	563471296	71404864	7590118	491824	563473	2694317	3436890	274068	1173748	605316	4073157	1382654	27478780	808006	2768162	10629647	1503950	4245536	5291033	2211045	5475530	12967657	1068630208	297471872	964399616	1028068416	366944128
Sphingosine	27.488	300.29065	300.29074:4166828 301.29409:743839 302.29745:2987491	55.01899:2545 55.05536:17054 55.19265:2238 56.0505:26381 56.76169:2209 57.07093:18486 60.04546:16625 62.85347:2404 63.74987:2473 67.05515:7248 69.07082:5969 70.06622:3406 70.85651:2989 71.08635:6565 79.05502:5142 79.29724:2756 81.07072:3198 83.08629:3435 85.44244:2774 86.06081:5205 95.08629:6198 103.89218:3012 141.23715:2876 208.76035:3108 270.27969:9382 282.27966:8535 300.2908:20206	366593	517294	1863233	64150	2386308	205779	1508726	1200444	1450864	2395432	491851	1428905	745017	468381	843356	1792205	1125732	366754	81058552	7603341	799289	113661	215368	532962	339695	25399	336931	107977	460418	61386	1937731	1445465	876880	1306321	401033	382494	1078966	1488272	499168	2650008	33122104	34176232	160715968	27190706	23681006
Stearidonic acid	30.832	318.24124	318.24112:7045624 319.24447:1489353 320.24783:159000	55.56067:4111 66.94744:4493 68.09387:4190 84.47137:4938 107.66396:4962 113.17628:5818 202.18976:5215 240.08313:5999 318.24149:69266	78162	25771938	1376541	1417.327344	546590	20759282	7923886	120026	658320	1657844	540142	98092256	240783104	1422722	251057968	595973184	103856832	387925	860654144	3179840	250774	71657	329653	182054	165316	85528	185819	292355	101206	71129	142012	132363	326380	142075	424233	164074	456001	102821	48407	39062	167692	28618	188503	270680	151084
Succinic acid	6.435	119.05479	119.05474:18549460 120.05809:44412548 121.06145:2782861	55.05531:43641 55.98058:9129 56.96582:773801 57.17394:9842 68.95291:14113 71.9528:35978 82.10929:12197 95.16978:11108	225509456	34120360	224563440	102199856	108970400	109785848	109115440	222539952	93209384	53531236	127641376	244385984	83673272	51042440	204224224	73775920	130849408	45665692	33489616	164697120	316550400	260881472	144135792	23176182	32420126	62066084	39665044	101237320	335804704	188002672	102154768	91536616	174642864	40078320	86014440	52721092	17310420	71147216	137709056	155320848	93561112	75443368	130300808	205122528	190056192
Taurine	5.137	126.04423	126.04441:16259649 127.04776:4942762 128.05112:3680698	56.96585:941475 59.57505:12051 61.72993:12902 66.23331:13736 66.34134:11905 66.53116:12192 71.95281:179893 74.09739:12012 84.96058:36235 101.82422:12542	42261004	11318748	50145092	5607028	42880536	139497408	11831458	35186260	56538564	36806192	30541196	39681024	29962734	23857436	27035504	73085336	32350016	17581646	35655308	34946856	143342176	110978840	119358416	41052036	65710184	76708312	103067416	52602672	204647120	144266672	83464112	32079138	43493420	46155416	49206088	49836112	84775472	54004176	76704744	55594828	121519912	76290736	73715408	167511552	98422416
Thymine	4.928	127.016	127.01597:29885212 128.01932:6110626 129.02268:2754356	56.9658:354897 62.96406:317593 69.03462:15118 80.97472:86400 98.98489:2573258 111.07324:17319 116.99538:41186	418830912	239826448	500250912	242633984	599263680	472326624	573733696	479778624	390627936	175709360	344132384	337465504	50686456	225300176	676033536	177139808	545753536	380111296	292163328	555714880	351943584	487552576	30860416	285200800	302069472	365574528	328681120	418751552	460151296	283458336	343126624	504298976	33737128	306932608	370860960	279996320	265611376	353261216	64862136	352167968	320658016	266088288	361215616	384832128	322724832
trans-1,2-Dihydrobenzene-1,2-diol	6.454	111.03924	111.03935:18276308 112.0427:25944316 113.04606:5552530	51.19591:7611 51.83647:8025 53.00337:8069 55.05529:19136 56.96587:693529 61.78762:9674 62.08974:8652 65.10439:9466 71.95267:54383 72.93789:13460 74.64671:9174 78.11224:10977 81.12325:9618 81.63004:9714 87.82486:9072 100.01181:9166	59842444	52817296	137945232	148675728	46609528	204933840	234817280	147664064	36920168	37345864	126888888	44995660	88969616	16885048	241010736	83512264	357622656	138290960	63550472	182665856	188755104	138031216	116866808	19653708	146563104	109754408	103446128	69471336	198470064	281070240	141880592	102880360	180148512	38600612	68595336	35557548	27463374	100446720	85201880	112964160	25189252	78660016	135126544	164041376	160458768
trans-Ferulic acid	16.575	217.03932	217.03929:44371308 218.04264:9264800 219.046:6767523	56.96585:275638 58.1534:6015 58.86312:6610 71.95287:35645 84.96065:96385 84.99694:15720 85.69125:6866 102.97083:14086 103.00739:47790 113.11689:7155 121.01777:28367 124.37199:6678 152.95271:16920 170.96474:11848 201.03352:7134	182867392	288882592	351832192	145451648	263304112	210833504	68877160	361964192	387633216	144246544	235759888	349436384	268070400	167111120	526680800	339778720	95174008	250997424	360100352	242625008	437207808	364524320	730437120	162827568	289694560	430609440	331157152	474955616	521264768	434126432	350794272	601565312	121449816	320292320	277499648	252218192	332801120	696023936	261119696	373988448	213102928	364714400	509691904	255964720	414526528
Trimethylpyrazine	16.008	123.11743	123.11742:244462 124.12077:0 125.12413:0	56.96579:1106372 58.50547:25921 58.99886:48771 63.61937:24170 66.09992:28349 67.51089:293638 76.45751:27052 76.51597:272859 78.60455:35262 89.72551:29758	1410463	437381	1537603	664050	967483	1500967	1001327	945114	925811	521072	794659	1688238	1572912	901322	613853	492221	1546744	589115	332187	1146362	491349	401582	836115	68100	61555	506394	107260	305390	1061904	571179	477153	294895	802561	139196	242516	343911	279513	686433	1287430	527090	144491	751952	535671	397748	370085
Undecanedioic acid	4.827	217.11887	217.13031:8919534 218.13366:2380751 219.13702:1021947	51.39378:13624 55.0554:19222 56.96589:65295 62.74724:11725 68.05054:28047 69.48413:14162 70.06615:195100 71.05011:20163 72.08182:106618 74.02455:16623 83.78123:13578 84.04507:15118 84.08135:18958 86.04089:14367 96.04549:22642 98.97594:23083 103.42123:15651 120.1589:15942 158.60947:17538 159.76186:17302 201.78078:15047	32792950	27742264	35307828	162943056	53431196	32489522	57280352	12566352	37446696	39101396	18967840	44662548	38926972	98448616	45793872	66897380	105223664	12953919	44771568	95157152	8563377	22267590	57517272	68977256	6120208	127679896	6329824	11363348	6906598	9946604	7726518	72412144	5288954	83552568	38656240	116827528	13571734	23002846	5143561	32285434	6472218	60328208	10712146	10187130	57970768
Undecanoylcarnitine	18.481	352.22189	352.22186:5775912 353.22521:994032 354.22857:0	52.07001:3732 83.01048:4782 86.16489:4546 123.7263:4447 129.494:4892 137.50272:5400 228.46332:5043 352.22162:132490	7464381	4724272	39186	3918.614453	144973	465262	13825637	2537122	1318230	12307506	4755216	8739516	524043	160860	2291083	1645398	27141138	4005758	261947	21125510	4485107	7558598	12434028	8763284	26928474	3132537	11815447	14078221	3709893	17863556	20078562	30967746	31028632	22144506	48477896	8898158	18303824	22779650	35679380	58398228	33796044	36321188	43748964	56580064	40397452
Uracil	5.846	111.03913	111.03925:33908132 112.0426:27354536 113.04596:7366883	50.7922:10718 53.00339:12844 55.05526:41309 55.28752:11784 56.34295:11790 56.96587:1013365 58.04258:14902 69.81659:13372 71.9529:89632	104120344	139909392	61465788	39917476	28209766	23088450	122648168	167283936	232375616	135066272	20206584	107794128	172778944	42666460	24196084	62462900	153764784	23353684	81624952	112373328	115391592	144987088	132455760	69884920	290366304	60974172	138913296	189535232	400192064	89243928	262351152	178012896	98199568	195667856	95544880	182842016	66924412	246735936	62918624	79757232	108650120	278457504	312495648	103808248	80725992
Uridine	14.419	243.04849	243.04874:6641346 244.05209:957323 245.05545:106586	56.96592:18369 59.60783:2294 73.11981:2707 75.76527:2963 84.96068:3464 91.05511:3565 147.70296:3127 174.98616:4075 243.04872:6378	4406951	17742334	4035071	13349743	5440074	17900768	2087862	19088530	28924620	9982220	5523380	23619028	9320824	3791715	12800508	6563124	19064290	12701615	11956579	3063268	66938052	63272880	28064864	13469604	37052124	41265100	91440152	42800772	75125144	22042230	53627688	78414360	31345332	15263180	143151920	9207508	39084108	43360888	66713384	46502504	58849688	9064648	15773525	49856720	39157912
Uridine 2',3'-cyclic phosphate	5.251	154.00284	154.00272:238103728 155.00607:10789848 156.00943:7578468	52.02308:107824 53.00315:176132 53.74535:104696 56.96583:6034576 62.3821:121852 70.01849:118042 71.01357:321538 71.95287:258030 91.00519:155323 119.47504:124980	1940714240	1300270080	2544278272	2116849920	1885231104	1887943168	1539229056	2598560512	2109994240	1274806784	1139232000	1348961152	2521219840	2301169152	2039724544	2539200512	901081408	2837927424	1142874624	1784969728	1978096256	1347921664	2639749888	2227432704	2184231168	2343730176	1646143104	2497104640	1705524608	2016273920	2151278336	1599562880	1775883648	2592866304	2207659008	2595161088	1788866176	2728142848	1541798656	2094282752	1193320192	1105472896	1952917760	1793303936	1762579712
Uridine 5'-monophosphate	5.253	163.00812	163.00806:55730696 164.01141:1738967 165.01477:1571900	50.94609:19051 56.963:54742 56.96582:987412 60.98755:33020 65.99773:18223 71.01375:75313 71.95292:69751 74.30121:25405 78.71358:22222 78.99797:31689 86.94805:23426 97.00804:75528	485062528	287200992	342610016	339636480	476628864	469407616	382116800	362482848	510481792	542435776	311283040	348508736	625011712	309451392	513360608	330987488	430888480	678874304	605760384	444021952	443796160	314342912	410562560	565098240	578973120	265371824	739727808	306422560	286644576	466531264	286543456	235381568	347196096	641856896	513688352	609891648	517342144	625214592	374313056	280294080	551511488	490606592	498162080	444432544	457482240
Urolithin A 3,8-O-diglucuronide	17.762	291.06335	291.06369:9307714 292.06704:127191 293.0704:601182	50.0608:5224 50.90851:5109 53.00739:5542 56.96592:49912 58.52039:5758 70.79061:7029 79.03464:6394 81.46317:6091 97.64964:6869 98.97639:12965 234.95215:26321	46663368	81127240	34589180	49455436	48313800	55323236	43416176	53256936	70382960	64326784	29191310	41001864	38922476	51780020	31326620	63498164	45869332	26234764	49822616	21359090	78835976	72927168	20559908	47443908	32307072	31324044	66121004	66135528	61206312	66745028	86131840	85231120	34037564	51186964	43921128	24939240	60664252	72104680	61598016	75194160	71933288	88177240	72686384	67468032	97981240
Valtrate	4.307	213.09349	213.07581:6940299 214.07916:551828 215.08252:1929203	56.96589:31722 69.16033:5365 70.06619:16365 74.12237:4713 83.06128:11929 84.04508:4440 85.82995:4548 87.58761:4385 93.04541:7289 97.00894:4527 110.07189:10278 114.68589:4118 116.76179:5172 132.58832:4129 174.98558:28203 195.5338:4482	1599295	12826320	121540	96082	125122	710599	130130	154817	606634	44204864	2914202	1350588	9608.2375	2250460	119318	8104632	129277	440025	3952334	3732686	19564752	16900038	9025268	15842854	37525748	17105774	19268886	18908870	19998570	25378608	3960762	14436277	18380214	17663590	13838891	17305006	8667355	26812306	4043750	34581192	54608232	50456868	65419612	16511477	53030944
Vanillic acid	5.767	169.06282	169.06287:27228752 170.06622:15625015 171.06958:3979317	53.03959:17123 55.05524:65473 55.78074:20673 56.96589:581611 62.30044:18483 65.88886:17294 69.20908:22081 71.95281:23010 83.02633:23037 87.23642:17610 92.03155:36632 107.22927:16665 107.56702:17976 107.90012:18205 109.07869:17877 109.68744:18157 115.2866:22182 120.51386:23065 128.98607:24034 167.47797:24807	54212196	40130364	92113192	12575675	29928274	102625296	45206856	23122930	136718384	54004104	6847652	74082496	31930822	42730476	151996384	77626472	55298328	15179522	91740544	66989004	75399568	80362216	118854176	145566160	52350132	89966336	74687064	39898804	76738472	127264728	22986824	20388346	139271232	43269880	71208320	107169544	12054978	43010516	175452016	56502864	47741992	221161184	207410960	62971372	112409928
Vanillylmandelic acid	15.801	199.05847	199.05855:35177508 200.0619:4668986 201.06526:1102413	51.16912:5036 54.28199:4517 55.05547:11401 56.50128:3836 56.96604:20241 57.36438:4421 60.95897:13954 60.98755:42376 63.00338:7768 66.12344:3875 70.81813:4711 71.95299:4878 72.08171:6468 73.50853:4537 78.99798:153448 79.00244:8183 84.22145:4692 84.96091:7591 87.94614:4600 97.00842:318982 99.55516:5251 106.46555:4835 106.99281:11392 113.59209:4251 119.88912:4645 120.0246:9336 125.00319:57218 138.96…	354498656	295406880	468781504	165437568	276273504	306516320	187841296	892899968	353475392	225298144	290253920	593129728	1014347392	302721248	560746432	443433376	252312064	586442112	115176432	338262176	276197152	164470416	251377488	117845440	190916416	314393248	633048448	176871184	218002272	114999240	407480768	322880768	266666064	57453348	624618752	322252768	262962304	554854080	507434144	453434080	36084996	106414240	30002956	55536304	123781832
Xanthylic acid	6.012	365.07675	365.07666:96615752 366.08001:10946862 367.08337:19382366	53.16126:56265 56.6629:58500 56.85845:58077 56.96583:1266402 56.9686:94168 57.76219:58093 71.95267:74525 95.4101:87398 98.73129:64709 100.10962:74196 108.38963:83124 110.97594:518781 127.44238:73543 128.98656:511080 129.02267:94588 143.8232:72573 146.99699:273969 147.03323:168317 156.9814:1386310 165.04417:167352 174.99194:4656942 193.00267:2533526 211.01208:79324 228.15436:74886 247.04976:856697…	134742736	848884672	72060608	99739704	64905876	53473320	81286400	96031304	469192032	493071392	125064824	89477368	48059220	74014040	79580968	397126400	100290888	115133760	877131008	110114512	766639552	667075008	65610052	594353	46213764	898889472	687208576	448407648	608320640	492045888	82881488	84949856	79953296	59956212	64248420	789743872	387445312	828891264	919204672	414297344	35433832	40579540	775590528	655763584	659891584
Yuccaol C	5.319	272.06631	272.06616:26975536 273.06951:1605786 274.07287:5150440	53.03975:32156 56.9659:186256 57.0346:43450 57.44136:16976 61.0295:27134 62.74952:19584 69.03445:86810 73.0293:65150 81.0345:36791 84.96072:29598 85.02927:59012 95.03629:19778 97.02916:105553 98.01324:27825 98.97608:347479 109.02904:35116 110.97615:164381 113.54613:17882 116.98651:104844 124.99155:28462 128.89716:18588 128.98665:164549 130.16106:18376 134.55942:30621 140.98624:30309 143.0018:3765…	1496461	1434976	2968162	190524	116749768	174582240	87875768	71479160	4637342	3748609	131311696	3167479	120374872	50881244	3506472	4139510	1613676	3430018	131750096	164067920	2160494	599505	51420044	19412430	350080	20388234	2401495	31685544	54810164	36985292	2321832	1923822	1800341	23483256	5521080	2106503	1214505	38992428	86782112	86042648	84724816	40845384	81440424	76752080	35607228
1,1-Dibromo-2-propanone	4.451	212.85272	212.85275:12464203 213.8561:0 214.85946:2976884	56.05066:5384 56.96579:5921 59.03337:4819 59.04003:4908 61.34108:4474 64.18024:4672 70.06614:9190 83.06142:5028 84.08186:8476 94.93034:20951 110.07162:6160 147.75896:5072 156.46498:5057 179.36244:5395 212.85229:20523	261074608	1241052	429617120	85784504	273915968	226477824	215309616	396295872	50067100	2436094	225990448	218525280	340115936	47658604	205468976	3157762	335780736	279822528	76120872	379293248	6478146	3659066	801093568	4242.285156	4287187	988209	19763518	127188224	10672708	120605	26979302	22606282	742699648	123942	15941607	2065919	39147544	109294528	68498400	1623052	62528364	9158899	34890172	21937028	11291951
1,1'-Bis(2-hydroxy-3-methylcarbazole)	33.18	391.1893	391.18909:3527286 392.19244:726093 393.1958:164200	55.95158:1480 86.12751:1730 99.03995:1866 120.2824:1659 149.02374:2433 149.88396:1803 391.18851:43097	32308194	21366710	29723902	38677600	20090910	23091814	37262340	26282728	8083466	24979140	47841348	37222152	20617000	20113638	22592622	35756656	43094512	29005378	35074876	35334624	28472862	50449180	38116352	52172120	52141524	50090856	30740134	47054296	48908560	46946492	50072460	47345788	23688898	38820980	22708014	50535724	26400950	19600658	49243920	25943600	21366216	52871236	31828784	41849884	54348252
2-O-Caffeoyltartronic acid	16.328	281.0191	280.98502:12949339 281.98837:1068970 282.99173:888056	50.9457:7139 53.24471:7232 55.94582:7538 56.96589:113598 61.35487:6680 66.20689:6959 70.88419:8941 74.9762:10765 84.95569:8469 84.96069:121983 98.97592:19293 100.9917:7004 111.80695:8143 117.47868:7122 118.63814:9166 120.08158:13840 131.00185:21914 132.96622:14806 133.58855:7058 149.01251:17329 160.96165:12877 167.02332:7982 180.92305:9861 216.94272:16365 229.73854:10226 234.95264:1303953 236.957…	53436056	26975526	22186218	31386650	26767494	37206732	40126040	22014848	70345176	42976968	35765496	67810776	64762464	27216830	23045670	51555808	31232560	57313920	43123920	24640760	63767312	120731048	14173425	166709408	26609356	55239576	58450408	74959752	84764624	45049724	123107944	89536984	25466748	51333992	80001712	37967372	31504156	30229984	55209688	31734630	15117028	55739576	70188800	56537224	39650468
3-Phenylpropyl cinnamate	5.927	265.09686	265.09677:51716508 266.10012:4777690 267.10348:5440118	51.3018:7944 56.96581:2479534 57.2034:8008 62.9365:9157 69.67702:9160 70.95874:34026 71.95281:100712 72.93812:105664 74.9763:11253 84.96055:1706004 88.96955:11771 90.9485:39850 102.94825:18672 102.97104:177291 110.96822:26631 110.97598:561821 116.69415:9990 116.96413:23398 120.98144:13898 127.00716:11902 128.98637:835387 129.0229:84629 135.79111:10496 141.97005:17317 145.01718:15957 146.99695:498…	246652832	39286784	192590496	15349934	224432848	161239984	45948972	63654512	293287104	91912360	248716320	123825048	43658356	114724136	54523432	135272768	191164752	18459226	79057872	68458792	141088880	269283296	86483928	336321984	113578624	214465760	29123076	188035744	362704512	176267568	120921024	45680072	98968184	109450136	33777444	125727480	200076320	177812800	102483280	92752528	135627744	117936872	214356528	187080896	215289360
3-Phosphoglyceric acid	3.74	184.96982	184.96996:2221230 185.97331:287978 186.97667:856449	56.94326:6955 56.96581:713615 63.38904:4256 66.84774:4220 71.95282:297237 78.99798:8591 84.96056:702636 87.55976:4731 97.00825:10469 102.97101:86337 119.14381:4724 120.9816:18966 125.98665:8319 143.99759:10000 158.99078:4820 168.36049:4816 174.98537:64666	1846731	5250118	5943814	13315675	9351394	2934667	3404188	4043276	9442891	4408179	8769210	4415587	7026024	2560718	6816696	8602750	3113429	3506800	5533738	3885647	6132458	6252608	6426213	11703602	7616020	3900031	12838036	10450152	9125515	11235148	11821297	10322674	9105319	3238848	9340732	12196166	4629695	4962764	3204610	9157096	4443318	3065033	9763652	6504056	6407308
7,4'-Dihydroxyflavone	17.66	255.11128	255.11116:15915433 256.11451:2479465 257.11787:184777	51.00789:9970 56.96581:35908 62.36353:11218 64.50135:11618 74.95471:13071 78.59876:11784 81.71064:11435 99.16821:11749 255.1098:21942	36031180	43258608	15487741	11412376	13557087	20348014	37839316	25236290	39158660	51398680	37381384	44193148	40122340	30459930	42733884	74733288	66034120	28738342	66397332	46295332	64452140	36539648	63380396	37515528	36758668	38836328	54105292	70478760	44436980	89717936	81975032	81385800	68685152	60131544	88048144	50411144	79003040	96043080	73641440	110778800	74814960	54848528	111724848	115747680	70775008
7,8-Dihydrolycopene	32.541	537.39716	537.39655:4212638 538.3999:1438966 539.40326:230225	53.08096:2495 54.04328:2668 57.07069:6643 59.45312:2437 112.38244:3152 120.41246:3057 128.67078:2957 141.76094:3159 177.06396:2997 181.61592:3412 344.68323:3181 537.39642:207652	262511	8925039	8786275	1735260	10747633	8009777	10517661	822871	7681096	3779232	2502740	7455022	1465828	1242926	1438809	170389	733026	1316050	174291	557272	68833016	19696972	60321740	68710408	15094233	23216726	67712240	65271248	86650968	20138100	30054104	46879848	84197792	69320496	75903848	44399024	53615956	35534516	21020010	32352682	7420070	29887	4526820	125760	3548264
Cytokinin B	21.967	226.12854	226.12814:4567261 227.13149:0 228.13485:0	52.22819:2688 52.94726:2668 53.03959:6883 55.05529:52377 56.9658:330767 57.0345:7592 57.0709:9501 58.67163:2638 67.05524:40688 69.07082:8830 70.31741:2808 71.08655:3347 71.30053:2450 71.95275:35366 72.9606:4651 74.97625:4462 75.01028:5965 79.05508:18584 81.07071:14062 83.08616:3740 84.01558:6867 84.96045:26659 86.02063:3122 88.01834:4575 89.42925:3197 91.02361:3794 91.05479:11237 93.0705:6621 95.…	9587561	36347164	6719856	3887315	3026987	8342840	4596250	8702758	16962824	18362336	24638106	12916488	4146442	2961975	7276530	38221960	10649436	5753441	13526410	13235281	39010672	56077220	59647120	10232866	31515224	36471544	7541182	24887598	16644206	39027228	24650146	36923224	107309552	20359984	38418868	16205794	10146565	32772246	37106088	84632944	6231680	2240172	4743169	6707574	6069434
Glucosamine 6-phosphate	16.99	258.05652	258.05618:3478994 259.05953:897937 260.06289:240143	50.16917:6865 50.40587:7269 50.67071:7291 55.01885:14654 56.96589:58576 63.66658:7949 63.76326:11233 67.28643:7735 67.49981:8212 78.29887:8337 78.99802:16225 84.96065:51863 85.76614:11695 92.63141:9776 97.00814:13784 100.18651:9422 103.00758:14959 121.67542:8712 133.00786:10743 151.01868:33318 216.9425:13462 234.95244:1025734 252.96298:147131 257.96872:30872	14440414	9411537	32780332	7000179	29661116	34534432	32125398	24490100	22123670	20170396	27040038	4395608	12458513	17224604	4618180	14100208	22063250	30863458	3964627	10542026	5604558	33918004	20328390	3260512	30784380	8483672	22156826	23470154	44589272	28235222	9246773	17205196	32409386	20408226	39974336	22396862	27170614	13539743	20009240	20451858	17585682	31861820	7474322	9193298	30672462
Isoleucyl-Tryptophan	5.659	318.20364	318.20377:91212088 319.20712:16649935 320.21048:18763528	50.14491:30317 55.05307:47790 55.05531:289985 56.05063:59594 57.05824:36398 58.83928:37359 62.57935:32677 67.89662:35493 69.07088:246545 70.06622:152673 72.08181:1981374 74.02446:41997 75.05628:86346 84.04531:246430 84.08178:75010 86.09739:2290647 87.10088:77192 102.05581:67575 130.05051:57182 143.11847:119089 159.08125:37023 171.15028:51387 185.16611:57270 302.99182:39808	268866816	131354808	24130594	183736.525	29943960	84513760	458999808	103773784	71789312	270154048	15404600	240358160	50284972	42142144	67912064	124941976	801346048	1837365	26287040	588070912	116774880	41773552	122444632	116922096	45857988	28466456	165564608	96047384	43907140	206692512	228810192	178921904	210427344	262812832	264602752	79965080	180678944	161320624	130658952	564652608	281273952	127902648	293228928	171607920	124806864
LPA(18:2(9Z,12Z)/0:0)	18.945	433.24588	433.24567:5333596 434.24902:1331614 435.25238:149574	51.22462:3235 56.05034:5053 58.06607:3725 60.04528:12995 62.20456:3156 69.07079:9353 72.08156:30535 74.06108:20636 86.09718:65261 87.02983:3829 90.01654:3935 97.90114:3807 101.07158:22021 102.05534:3726 112.07623:5558 115.05032:10217 118.06566:6230 122.03052:3783 128.10728:19595 129.10318:5471 130.06541:32516 132.08125:53063 143.07329:30912 144.08078:31522 146.06032:8904 159.09203:69633 170.06006…	919506	1040473	107385	56158	32476	561178	1498878	654581	3285371	2376684	481919	1234930	194363	249551	1002201	1963025	5947371	781514	227349	2304815	2948648	12819999	7086978	1841681	7952640	751332	2211002	9425579	5109250	8545262	14568457	39225772	9300394	7042233	26152082	4229555	5891360	17682528	20187700	23890892	17917220	33120390	29898524	41951356	42231312
PA(18:1(9Z)/18:1(11Z))	32.839	699.55505	699.55566:2212091 700.55901:1181857 701.56237:5947536	57.07074:2760 62.93554:1731 71.05005:2653 71.08612:2128 82.88451:1577 83.08626:1977 95.08594:2930 97.10174:1998 105.00101:1848 109.10137:1843 112.94695:1688 129.70877:1562 136.21245:1551 162.35483:1702 192.73856:1681 395.3165:2944 417.29779:2145 494.08884:1794 589.51837:4116 699.54987:80111	7644227	5397677	8818991	3157022	5690298	1977476	2736046	4398828	5779348	4075001	3459149	2133256	2905681	1593634	2058804	7060007	1980523	3564822	3720437	1904439	702460	605046	805028	1551433	2380626	261507	1423791	990001	778638	322490	611661	933133	1133967	1066592	1089052	1533646	1403819	489851	289822	625032	4102849	7559222	7396448	7459156	6181124
PC(16:0/16:0)	32.486	734.63062	734.63098:3323790 735.63433:2744924 736.63769:17567908	59.3556:2793 67.05492:3548 67.40236:2981 71.05031:3185 71.0863:5891 71.9401:3182 81.07067:6309 86.98155:2943 89.40807:2746 93.07046:3663 95.08607:10745 99.08089:8321 100.15527:3082 109.10157:4565 123.30601:3180 135.11737:4852 169.83936:3086 174.48715:3148 184.07372:17051 196.7552:3729 204.48512:3128 435.34717:14318 437.36139:15248 472.39584:3528 601.51862:9670 628.06964:3960 634.44122:4215 734.64…	3193589	4978214	4017274	3443513	3745544	3619051	3340668	2983366	3700868	2988012	4430827	11636728	5538400	5266559	7243157	4596065	6442594	4794420	5443029	5138159	2201497	1307948	1071301	1734120	1031298	1564688	2160749	2874266	1510223	1283469	637918	1352059	2893162	1644005	1387615	3482230	2243317	689145	1713928	739250	1132220	2086236	4253304	2318370	3003151
Tryptophyl-Aspartate	4.291	318.13074	318.13098:13935683 319.13433:5471482 320.13769:604244	55.05512:11897 67.05508:9869 68.05048:67989 69.03437:20868 70.0661:11595 81.03447:90669 81.04568:77776 82.05355:25904 83.06123:88501 93.04545:20860 95.0612:599683 96.04536:49686 99.04497:13799 103.99597:9818 107.06113:13472 109.06403:50135 110.07191:140434 111.05621:31928 116.49244:9610 118.58035:9343 119.06148:11132 122.06116:10782 122.07172:26247 124.08772:15119 126.25814:10364 130.95723:10751 …	62787848	60218656	8236	17971882	23760862	40924188	156930	23483728	22647170	78701320	71768016	41797724	24828792	23828898	823.5957031	53987812	129899	25875656	18939686	62049980	68139080	12867357	26761822	36336492	13597731	27114812	16160526	44228312	59417692	110262688	63192792	10724828	25222340	39086324	17196794	22010232	14002945	44919420	59203308	105673912	56971552	68562160	75769104	127679960	74649632
Tryptophyl-Leucine	15.777	318.20355	318.20334:21080600 319.20669:3307500 320.21005:462969	55.05532:68164 56.05053:12342 56.9658:7928 57.05809:7807 60.04546:233681 65.5262:8273 72.08177:572323 74.06091:11845 76.19089:7594 81.7638:7478 86.09734:138383 87.05616:77476 94.06593:11108 94.245:8336 96.0815:25258 106.74889:8507 114.09199:104516 115.15658:7742 118.08632:9405 128.10735:11914 132.10237:8794 159.1133:152785 170.9971:7651 173.12897:21831 177.82367:8122 187.10811:22521 203.31836:825…	44101160	17585610	8071064	1415313	1667654	10436139	121562664	26997472	15534913	51380032	39454512	72603632	16173567	11183471	18202246	18464868	256854064	27029894	3693112	96927104	3333480	1968202	4023065	7050929	3026522	942789	35195968	21022358	8373682	23207622	22303062	33419682	53563564	38351704	41335988	6547440	57902340	20724342	128262264	67946176	60610652	64579772	57795132	112957736	71036408
Xanthoperol	17.398	313.15558	313.15524:31913236 314.15859:6102023 315.16195:611443	53.03963:12675 55.68087:7560 56.9659:9006 64.58906:7104 77.09521:8128 79.05482:8085 79.9081:6679 80.05036:8412 80.09448:7697 84.9603:26357 91.05495:24808 93.07068:113241 95.04982:16615 103.05492:361015 103.06177:17491 105.04583:9454 120.08128:1917686 146.06114:7719 151.80402:7737 166.08578:13744 205.92758:9233 207.07422:8049 210.92258:8366 251.23055:7796 262.91931:11757 313.15369:37828	29724108	21955350	466161	50242	127015	4730168	69579040	10858457	8158495	47032492	44209532	34632024	2335396	3976074	6657840	34459856	112130536	12696181	2965761	50087148	22299092	27023946	15593578	12418725	39611284	3010263	31767940	25567364	12583224	32530666	87190256	119116096	28590850	44405112	118628368	14914366	44125760	56017888	96179912	156497744	85057040	109984848	113781384	148212352	101304504
1 ID references: MoNA (MassBank of North America)
[truncated: 43 more columns]
