# Supplementary material for: Integration of LC-HRMS and 1H NMR metabolomics data fusion approaches for classification of Amarone wine based on withering time and yeast strain
Source: Food Chem X. 2024 Jul 2;23:101607. doi: 10.1016/j.fochx.2024.101607 (PMC11279979; doi:10.1016/j.fochx.2024.101607)
Supplement: Supplementary material 4 — Table S4. VIP markers of LC-HRMS analysis related to the different yeast strains used for wine fermentation. [file mmc4.xlsx]

## Sheet: S3. LC-HRMS-VIP withering time
Table S3. VIP markers of LC-HRMS analysis related to withering time class of information.
Class	VIP metabolites	VIP scores	Log FC ([t4] vs [t1]) : Normalized	Regulation ([t4] vs [t1]) : Normalized
Amino acids and derivatives	N-Acetylglutamine	1.087 ± 0.404	4.9	up
Amino acids and derivatives	L-Isoleucine	1.095 ± 0.644	4.81	up
Amino acids and derivatives	N-Acetylornithine	1.056 ± 0.498	4.33	up
Amino acids and derivatives	N5-(4-Methoxybenzyl)glutamine	1.257 ± 0.296	1.31	up
Amino acids and derivatives	4-Hydroxyproline	1.178 ± 0.213	0.97	up
Amino acids and derivatives	L-Lysopine	1.55 ± 0.268	0.18	up
Amino acids and derivatives	L-Tryptophan	1.135 ± 0.41	-0.07	down
Amino acids and derivatives	N-Acetyl-L-phenylalanine	1.003 ± 0.318	-0.14	down
Amino acids and derivatives	Betaine	1.185 ± 0.427	-0.64	down
Amino acids and derivatives	L-Glutamic acid 5-phosphate	1.281 ± 0.135	-0.93	down
Amino acids and derivatives	Glutathione	1.279 ± 0.14	-8.82	down
Amino acids and derivatives	L-Asparagine	1.045 ± 0.683	4.75	up
Amino acids and derivatives	L-2-Amino-3-methylenehexanoic acid	1.11 ± 0.432	0.39	up
Amino acids and derivatives	Bisnorbiotin	1.109 ± 0.331	-0.44	down
Benzene and substituted derivatives	4-O-Methylgallic acid 3-O-sulphate	1.084 ± 0.434	-1.65	down
Carbohydrates and carbohydrate conjugates	O-6-deoxy-a-L-galactopyranosyl-(1->2)-O-b-D-galactopyranosyl-(1->4)-2-(acetylamino)-1,5-anhydro-2-deoxy-D-arabino-Hex-1-enitol	1.252 ± 0.269	2.67	up
Carbonyl compounds	4-(2-Amino-3-hydroxyphenyl)-2,4-dioxobutanoic acid	1.405 ± 0.291	0.58	up
Carbonyl compounds	N'-Formylkynurenine	1.351 ± 0.309	0.47	up
Carbonyl compounds	Chorismate	1.085 ± 0.494	0.42	up
Carbonyl compounds	1,1-Dibromo-2-propanone	1.178 ± 0.379	-7.61	down
Carnitines and derivatives	2-Methylbutyroylcarnitine	1.024 ± 0.222	2.29	up
Carnitines and derivatives	L-Carnitine	1.632 ± 0.301	1.12	up
Carotenes	7,8-Dihydrolycopene	1.739 ± 0.293	3.53	up
Cinnamic acids and derivatives	Fertaric acid	1 ± 0.275	-0.11	down
Dipeptides	Leucylproline	1.019 ± 0.52	-0.26	down
Dipeptides	gamma-Glutamylmethionine	1.141 ± 0.426	-0.85	down
Diterpenoids	Geranylgeranyl-PP	1.291 ± 0.482	1.73	up
Diterpenoids	Cincassiol B	1.331 ± 0.342	-0.34	down
Flavonoids	Kaempferol 3-sophorotrioside	1.277 ± 0.268	2.06	up
Flavonoids	Cirsiliol	1.369 ± 0.464	1.68	up
Flavonoids	Luteolin 4'-sulfate	1.06 ± 0.256	-0.3	down
Flavonoids	Myricetin	1.061 ± 0.321	-0.91	down
Flavonoids	Astilbin	1.097 ± 0.446	-1.01	down
Flavonoids	Quercetin 3-gluco-xyloside	1.165 ± 0.613	-1.48	down
Flavonoids	Glycyrrhizaisoflavone B	1.172 ± 0.534	2.1	up
Glycerolipids and derivatives	MG(16:0/0:0/0:0)	1.229 ± 0.385	3.67	up
Glycerolipids and derivatives	LysoPC(17:0)	1.198 ± 0.47	3.78	up
Glycerolipids and derivatives	LysoPA(18:0/0:0)	1.284 ± 0.418	0.14	up
Indoles and derivatives	Methyl oxindole-3-acetate	1.299 ± 0.25	1.18	up
Keto acids and derivatives	2-Keto-glutaramic acid	1.079 ± 0.355	0.01	up
Keto acids and derivatives	2-Keto-6-acetamidocaproate	1.077 ± 0.841	-1.41	down
Linoleic acids and derivatives	Stearidonic acid	1.062 ± 0.561	-6.19	down
Lipids and derivatives	LysoPE(0:0/20:0)	1.178 ± 0.391	3.47	up
Lipids and derivatives	(4R,5S,7R,11x)-11,12-Dihydroxy-1(10)-spirovetiven-2-one 12-glucoside	1.284 ± 0.298	2.02	up
Lipids and derivatives	Glycerol 1-(9Z-octadecenoate) 2-octanoate 3-tetradecanoate	1.737 ± 0.186	1.37	up
Lipids and derivatives	Itaconic acid	1.305 ± 0.322	0.9	up
Lipids and derivatives	Docosahexaenoic acid	1.403 ± 0.473	-0.07	down
Lipids and derivatives	PA(18:1(9Z)/18:1(11Z))	1.759 ± 0.294	-0.57	down
Lipids and derivatives	PC(16:0/16:0)	1.355 ± 0.175	-1.92	down
Lipids and derivatives	2-Angeloyl-9-(3-methyl-2E-pentenoyl)-2b,9a-dihydroxy-4Z,10(14)-oplopadien-3-one	1.157 ± 0.142	5.41	up
Lipids and derivatives	(2E,8Z)-Decadiene-4,6-diyn-1-yl 3-methylbutanoate	1.228 ± 0.33	4.25	up
Lipids and derivatives	Neotussilagolactone	1.062 ± 0.314	2.45	up
Lipids and derivatives	(13E)-11a-Hydroxy-9,15-dioxoprost-13-enoic acid	1.681 ± 0.402	0.78	up
Lipids and derivatives	Caprylic acid	1.142 ± 0.271	0.51	up
Lipids and derivatives	Dethiobiotin	1.059 ± 0.394	-0.24	down
Lipids and derivatives	Oleamide	1.437 ± 0.253	-8.88	down
Monoterpenoids	Valtrate	1.283 ± 0.258	6.35	up
Monoterpenoids	(1alpha,2alpha,4betaH,6alpha,8R)-p-Menthane-2,6,8,9-tetrol	1.034 ± 0.294	1.63	up
Other	Bergapten	1.117 ± 0.388	1	up
Other	3beta,6beta-Dihydroxynortropane	1.149 ± 0.71	3.46	up
Other	Cyclopassifloic acid D	1.175 ± 0.356	3.13	up
Other	7-Hydroxy-2-methyl-4-oxo-4H-1-benzopyran-5-acetic acid	1.289 ± 0.296	1.59	up
Other	2-Ethyl-5-methylfuran	1.031 ± 0.512	1.53	up
Other	Ascorbic acid	1.04 ± 0.569	1.36	up
Other	Acetylcarnosine	1.032 ± 0.312	0.91	up
Other	Cytokinin B	1.42 ± 0.54	0.56	up
Other	Biotin	1.284 ± 0.603	0.03	up
Other	p-Aminobenzoic acid	1.076 ± 0.236	-0.38	down
Other	Pantolactone	1.122 ± 0.384	-0.52	down
Other	1-Piperidinecarboxaldehyde	1.071 ± 0.699	0.48	up
Other	SM(d18:1/14:0)	1.255 ± 0.419	-0.62	down
Phenolic glycosides	3-Glucosyl-2,3',4,4',6-pentahydroxybenzophenone	1.373 ± 0.323	0.71	up
Phenolic glycosides	Pimentol	1.044 ± 0.256	-2.82	down
Purine nucleosides	Inosine	1.174 ± 0.13	0.39	up
Purine nucleotides	Adenylsuccinic acid	1.438 ± 0.272	-2.63	down
Pyridines and derivatives	3-Hexylpyridine	1.529 ± 0.201	-5.48	down
Pyrimidine nucleosides	Uridine	1.053 ± 0.363	1.56	up
Pyrimidine nucleotides	dTDP-D-glucose	1.246 ± 0.674	-1.45	down
Sesquiterpenoids	Melleolide C	1.26 ± 0.231	6.35	up
Sesquiterpenoids	Farnesyl pyrophosphate	1.113 ± 0.577	0.61	up
Sesquiterpenoids	Hesperetin 7-glucoside	1.018 ± 0.256	-2.98	down
Stillbene	Resveratrol	1.345 ± 0.217	3.3	up
Triterpenoids	Ganoderic acid Mj	1.11 ± 0.214	2	up
Abbreviations:
MG	monoacylglyceride
LysoPC	lysophosphatidylcholine
LysoPA	lysophosphatidic acid
LysoPE	ysophosphatidylethanolamine
PA	phosphatidic acid
PC	phosphatidylcholine
SM	Sphingomyelin
