# Supplementary material for: Integration of LC-HRMS and 1H NMR metabolomics data fusion approaches for classification of Amarone wine based on withering time and yeast strain
Source: Food Chem X. 2024 Jul 2;23:101607. doi: 10.1016/j.fochx.2024.101607 (PMC11279979; doi:10.1016/j.fochx.2024.101607)
Supplement: Supplementary material 5 — Table S5. 1H NMR metabolomic dataset, chemical shift values (ppm range), proton assignments (ID) and normalized TSP areas in analysed wine samples. [file mmc5.xlsx]

## Sheet: S4. LC-HRMS-VIP yeast
Table S4. VIP markers of LC-HRMS analysis related to the different yeast strains used for wine fermentation.
Class	VIP metabolites	VIP scores	Log FC ([Vulcano] vs [Inverno 1936]) : Normalized	Regulation ([Vulcano] vs [Inverno 1936]) : Normalized
Amino acids and derivatives	Galactosyl 4-hydroxyproline	2.384 ± 0.913	-1.09	down
Amino acids and derivatives	Ornithine	2.147 ± 0.618	0.79	up
Amino acids and derivatives	L-Glutamic acid	1.686 ± 1.231	-0.66	down
Amino acids and derivatives	L-Serine	1.557 ± 1.222	-0.92	down
Amino acids and derivatives	Acetylhomoserine	1.536 ± 0.974	0.54	up
Amino acids and derivatives	L-Alpha-aminobutyric acid	1.43 ± 0.672	-0.47	down
Amino acids and derivatives	N-Acetylleucine	1.297 ± 1.456	0.42	up
Amino acids and derivatives	5-Hydroxyindoleacetylglycine	1.286 ± 1.327	0.78	up
Amino acids and derivatives	gamma-Glutaminyl-4-hydroxybenzene	1.191 ± 1.211	-0.78	down
Amino acids and derivatives	L-Phenylalanine	1.084 ± 0.903	-0.8	down
Amino acids and derivatives	Dopaxanthin	1.081 ± 0.851	-0.76	down
Amino acids and derivatives	L-Tyrosine	1.028 ± 0.486	-0.61	down
Amino acids and derivatives	DL-2-Aminooctanoic acid	1.355 ± 1.074	-0.62	down
Amino acids and derivatives	N-Acetylcystathionine	1.298 ± 0.978	-0.55	down
Amino acids and derivatives	Pipecolic acid	1.16 ± 1.12	-0.7	down
Amino acids and derivatives	L-Histidine	1.145 ± 1.079	0.58	up
Carbohydrates and carbohydrate conjugates	Gynocardin	1.193 ± 1.241	0.39	up
Carboxylic acids and derivatives	Succinic acid	1.216 ± 1.444	-0.59	down
Carboxylic acids and derivatives	cis-Aconitic acid	1 ± 1.361	-0.74	down
Cinnamic acids and derivatives	3-O-Caffeoylshikimic acid	1.12 ± 0.573	-0.6	down
Dipeptides	gamma-Glutamyl-S-methylcysteine	2.196 ± 1.203	-0.66	down
Flavonoids	3,7-Dimethylquercetin	1.298 ± 0.5	0.84	up
Flavonoids	(-)-Epiafzelechin	1.191 ± 0.869	-1.15	down
Flavonoids	Moracin K	1.045 ± 1.031	0.29	up
Indoles and derivatives	1H-Indole-3-carboxaldehyde	1.825 ± 0.593	-0.39	down
Lipids and derivatives	Caproic acid	2.2 ± 0.678	0.82	up
Lipids and derivatives	Undecanedioic acid	1.333 ± 1.294	0.86	up
Lipids and derivatives	Sakacin P	1.233 ± 0.761	-0.88	down
Lipids and derivatives	2,6-Nonadien-1-ol	1.009 ± 0.836	-0.6	down
Monoterpenoids	Perillic acid	1.191 ± 0.912	-0.5	down
Other	2-Propenyl 2-aminobenzoate	1.922 ± 1.077	1.37	up
Other	Dihydro-5-pentyl-2(3H)-furanone	1.244 ± 0.805	-1.11	down
Other	2,3,6,7-Tetrahydro-7-methylcyclopent[b]azepin-8(1H)-one	1.146 ± 0.636	-0.27	down
Other	Citrusinine II	1.097 ± 1.091	-0.44	down
Purine nucleosides	Inosinic acid	1.687 ± 0.718	0.63	up
Purine nucleotides	IDP	2.439 ± 0.768	-2.02	down
Pyrimidine nucleotides	dUMP	1.504 ± 0.807	0.31	up
Abbreviations:
IDP	Inosine diphosphate
dUMP	Deoxyuridine monophosphate
