# Supplementary material for: Integration of LC-HRMS and 1H NMR metabolomics data fusion approaches for classification of Amarone wine based on withering time and yeast strain
Source: Food Chem X. 2024 Jul 2;23:101607. doi: 10.1016/j.fochx.2024.101607 (PMC11279979; doi:10.1016/j.fochx.2024.101607)
Supplement: Supplementary material 6 — Table S6. VIP markers of 1H-NMR analysis related to the different yeast strains used for wine fermentation. [file mmc6.xlsx]

## Sheet: mmc6 (2)
Table S5. 1H NMR metabolomic dataset, chemical shift values (ppm range), proton assignments (ID) and normalized TSP areas in analysed wine samples.
Number Variables	Metabolites (ID1)	Intervals	A1	A2	A3	A4	A5	A6	A7	A8	A9	A10	A11	A12	A13	A14	A15	A16	A17	A18	A19	A20	A21	A22	A23	A24	A25	A26	A27	A28	A29	A30	A31	A32	A33	A34	A35	A36	A37	A38	A39	A40	A41	A42	A43	A44	A45	A46	A47
V2	1	0.66 .. 0.61	1.98	2.18	2.50	1.72	2.59	1.87	1.83	1.95	2.13	2.16	2.31	2.02	2.06	1.76	2.21	2.13	1.91	1.97	2.09	2.11	2.42	2.71	2.65	2.23	2.91	2.17	1.90	2.26	3.55	2.41	2.36	2.35	2.92	2.05	3.33	2.82	1.90	2.24	3.66	2.91	2.87	2.72	3.43	3.39	2.77	3.43	3.09
V3	2	0.72 .. 0.67	0.34	-0.01	-0.02	0.47	0.02	0.41	0.53	0.33	0.15	0.34	0.24	0.15	-0.09	0.60	0.16	0.29	0.39	0.17	0.23	0.37	-0.15	0.00	-0.21	0.17	-0.13	0.31	0.09	0.17	0.00	0.18	-0.01	0.00	-0.11	0.22	-0.18	-0.26	0.77	-0.05	0.06	-0.25	-0.09	-0.02	-0.21	-0.18	-0.23	-0.15	-0.14
V4	isopentanol	0.87 .. 0.84	20.14	21.05	22.37	15.96	21.17	17.31	18.38	23.35	17.39	19.47	27.27	23.76	28.65	15.81	21.65	20.52	24.54	29.18	21.09	22.84	15.43	13.28	21.21	17.67	20.28	11.87	21.91	20.80	18.12	16.23	18.81	16.31	26.73	19.85	25.61	26.14	18.86	24.65	25.88	24.67	17.69	15.25	17.73	16.71	15.61	17.74	16.70
V5	3	0.89 .. 0.87	49.67	63.76	58.58	49.33	63.41	49.49	51.97	60.27	48.66	59.22	61.93	62.64	61.25	47.85	62.34	58.64	60.14	63.47	51.64	68.23	45.26	41.35	64.53	57.63	54.76	39.87	67.29	58.04	51.09	51.25	57.99	52.56	73.54	63.19	64.45	74.15	56.17	67.79	62.86	75.34	56.51	56.80	61.31	57.90	57.35	58.09	54.35
V6	4	0.94 .. 0.92	6.63	5.89	6.87	4.19	5.78	4.74	7.64	7.41	5.33	7.27	7.27	6.17	8.72	4.28	7.16	4.83	8.22	8.62	5.97	9.24	3.68	3.49	5.89	4.57	5.27	3.58	6.23	5.23	4.78	4.49	5.00	4.67	6.67	5.70	6.17	6.77	5.91	6.39	6.06	7.03	4.97	4.81	5.18	5.00	4.31	5.44	4.36
V7	5	1.03 .. 0.99	2.66	1.92	1.81	2.19	1.85	2.29	3.89	2.47	2.21	3.44	2.70	2.00	2.10	2.32	2.48	2.01	3.87	2.37	2.24	4.28	1.37	1.55	1.69	1.85	1.50	1.81	2.03	1.93	1.68	2.17	1.85	1.68	1.50	2.43	1.71	1.76	2.90	1.80	2.02	2.50	1.97	2.23	2.20	2.52	1.96	2.35	1.98
V8	2,3-butanediol	1.14 .. 1.12	22.79	20.09	26.66	13.60	30.18	20.96	17.23	18.66	27.33	25.18	24.36	18.47	21.65	12.66	24.92	20.54	17.72	17.66	23.26	24.28	62.64	68.16	51.81	30.64	46.81	38.66	23.80	35.12	111.33	51.36	43.51	30.58	38.88	23.62	41.81	37.83	15.31	32.52	65.48	53.13	63.45	52.23	78.43	87.16	62.51	91.21	80.82
V9	6	1.26 .. 1.21	11.74	15.54	15.92	7.12	16.78	10.29	9.67	11.30	13.06	13.18	14.28	14.15	14.65	6.18	16.47	13.22	11.33	12.54	12.79	14.83	13.07	16.71	17.48	10.89	16.83	9.17	15.59	12.25	16.29	12.41	14.70	13.84	17.55	11.63	18.75	17.27	11.50	14.57	18.47	17.86	15.73	16.42	18.79	18.68	16.43	19.97	14.41
V10	7	1.29 .. 1.26	6.13	7.37	7.03	3.30	7.76	4.31	4.49	5.50	5.96	6.48	7.29	7.67	7.72	3.37	8.34	6.07	5.78	7.00	6.07	7.33	5.61	8.03	6.65	4.46	8.06	4.61	6.77	5.06	8.32	5.44	5.82	6.65	6.64	4.33	8.30	6.57	4.90	6.14	8.76	7.06	7.77	8.78	9.48	8.55	8.90	9.70	7.90
V11	threonine	1.32 .. 1.31	4.75	11.41	6.93	10.27	9.64	1.26	2.65	4.93	5.45	4.07	9.11	8.42	2.55	0.73	6.82	1.64	4.56	3.12	1.73	5.50	2.31	3.03	2.65	1.47	3.10	1.44	1.82	1.71	3.72	2.16	1.94	1.68	2.57	1.25	3.68	2.52	0.96	1.91	3.61	2.58	3.71	2.36	3.62	3.31	2.61	3.36	3.90
V12	lactic acid	1.38 .. 1.34	25.81	24.51	26.85	16.26	23.80	17.14	20.49	30.72	21.51	24.24	43.19	35.84	45.01	19.37	31.43	23.50	32.88	43.04	27.98	35.37	19.19	23.44	23.84	22.11	31.18	15.52	18.74	21.92	23.30	22.34	29.12	24.25	41.75	30.45	35.19	41.74	20.99	34.61	37.91	39.24	19.79	23.15	24.55	23.39	24.37	24.23	21.22
V13	8	1.45 .. 1.40	15.98	21.02	20.24	14.89	21.78	15.31	17.36	19.28	16.65	20.63	20.47	20.70	21.59	14.92	21.45	19.02	20.21	21.34	17.68	23.44	16.07	15.51	20.98	19.52	19.78	13.78	20.22	19.27	18.29	18.34	19.70	18.07	23.19	20.77	23.08	23.21	16.97	22.89	22.37	26.17	20.09	20.85	22.32	21.55	21.17	21.71	19.41
V14	alanine	1.48 .. 1.46	1.29	0.99	1.99	0.03	1.84	0.43	2.50	1.38	1.68	2.92	1.78	0.80	1.49	0.07	1.35	0.65	2.38	1.33	1.33	2.88	1.70	1.30	2.27	1.38	1.78	1.02	1.40	1.55	1.80	2.17	1.79	1.42	1.98	1.15	1.68	1.97	0.60	1.52	2.02	2.52	2.15	2.42	2.90	3.02	2.39	3.36	2.11
V15	9	1.56 .. 1.51	5.92	6.04	6.18	2.89	5.75	3.29	5.60	4.93	4.28	6.59	9.16	7.12	7.59	3.25	6.73	4.70	7.72	7.14	5.01	8.12	4.96	4.92	6.66	4.89	6.16	3.10	4.78	5.45	5.97	5.58	5.36	4.52	7.75	5.16	7.50	7.61	3.75	6.59	7.40	8.58	5.83	6.46	7.59	7.03	6.55	7.65	5.74
V16	arginine	1.67 .. 1.61	9.02	11.35	10.94	7.02	11.86	7.68	10.72	10.06	8.94	12.62	11.62	10.80	11.04	7.00	11.81	9.83	12.21	11.04	9.04	14.56	9.38	8.85	12.13	10.40	10.71	6.95	10.80	10.31	10.25	10.68	11.10	9.42	13.24	11.03	12.10	13.06	8.61	12.06	12.67	15.29	11.45	11.98	13.29	12.92	12.05	13.46	10.80
V17	10	1.71 .. 1.68	3.77	3.52	3.87	2.17	3.80	2.57	4.74	3.18	3.54	5.20	4.53	3.36	3.65	2.14	4.01	3.16	5.27	3.51	3.21	5.94	3.69	3.45	4.02	3.39	4.02	2.82	3.46	3.59	3.19	4.20	3.85	3.47	3.86	3.66	3.84	3.79	2.81	3.76	3.47	5.04	4.36	4.59	5.08	5.28	4.49	5.26	3.92
V18	isobutanol	1.76 .. 1.72	2.85	2.68	2.97	1.19	4.01	2.03	3.56	2.59	3.45	4.46	4.05	3.49	2.98	1.37	4.23	3.45	4.76	2.98	3.38	5.81	3.47	2.42	3.54	2.59	3.24	2.36	3.68	2.96	4.30	4.16	4.28	3.59	4.12	3.29	3.36	4.01	2.49	3.77	5.26	5.80	4.20	5.57	6.16	6.92	5.64	6.59	4.21
V19	11	1.85 .. 1.81	1.74	1.56	2.57	0.59	2.02	0.92	1.71	1.83	1.64	2.22	2.37	1.74	2.65	0.59	2.55	1.31	1.92	1.95	1.72	2.59	2.48	2.22	3.67	1.79	3.01	1.56	1.62	2.22	3.16	2.47	3.51	2.47	4.79	2.30	3.76	4.68	1.26	2.94	4.46	4.15	2.55	2.38	3.26	2.99	2.41	3.62	2.77
V20	proline	2.03 .. 1.96	34.75	25.86	18.45	3.29	13.84	10.08	26.15	29.82	10.49	23.61	31.74	18.78	21.62	3.21	15.29	8.33	24.15	31.25	9.42	22.88	23.22	13.24	41.75	14.95	30.61	4.63	25.42	37.86	68.75	30.41	22.31	5.50	41.76	12.88	33.00	41.30	19.44	36.95	71.71	31.90	31.50	36.84	56.49	46.78	36.72	70.47	27.21
V21	acetic acid	2.07 .. 2.03	31.97	36.59	41.62	21.19	34.90	39.53	39.08	29.06	39.73	39.12	28.74	25.35	38.32	24.17	21.93	49.03	35.15	36.29	55.30	34.84	64.13	125.70	80.69	54.92	104.71	55.42	47.53	62.28	132.69	58.07	82.06	67.26	81.56	57.22	117.81	81.54	31.95	68.63	128.64	68.07	84.75	73.40	99.06	104.56	80.80	118.52	94.91
V22	acetoin	2.22 .. 2.21	1.96	2.06	1.68	0.68	2.02	0.53	1.77	1.79	2.00	2.16	2.00	1.63	1.13	0.41	3.01	0.64	1.81	1.22	0.78	2.61	0.84	3.52	1.12	0.61	1.73	0.75	0.93	0.82	2.97	0.85	0.76	0.78	0.98	0.49	1.21	0.96	0.63	0.75	1.56	0.86	1.23	1.22	1.67	1.41	1.40	1.51	1.93
V23	ethanal	2.23 .. 2.22	3.55	9.37	5.39	8.85	7.61	1.05	1.86	3.97	4.22	2.77	7.13	6.89	1.81	0.71	5.43	1.17	3.33	2.38	1.18	3.95	1.27	1.80	1.23	0.81	1.97	0.93	1.10	0.94	2.42	1.10	0.99	1.00	1.29	0.69	2.65	1.27	0.83	1.08	2.34	1.23	2.40	1.19	1.83	1.80	1.20	1.67	2.39
V24	12	2.27 .. 2.25	0.50	0.66	0.79	0.32	0.88	0.33	0.51	0.66	0.64	0.69	0.62	0.66	0.70	0.32	0.83	0.48	0.55	0.69	0.65	0.72	0.62	1.29	0.84	0.61	1.28	0.58	0.64	0.79	1.27	0.71	0.66	0.71	0.70	0.48	1.24	0.65	0.43	0.79	1.20	0.88	0.80	0.86	1.10	1.04	0.91	1.04	0.80
V25	13	2.35 .. 2.30	12.65	9.26	6.59	0.07	4.80	2.74	9.27	11.17	3.30	8.48	12.00	6.63	7.53	0.24	5.21	2.68	8.93	11.93	2.83	8.48	8.40	4.47	16.57	5.14	11.81	0.87	9.35	14.92	27.93	11.96	8.66	1.16	16.76	4.57	12.85	16.44	7.32	14.81	29.09	12.73	12.45	14.45	22.89	19.21	14.75	29.17	10.59
V26	14	2.36 .. 2.35	5.04	3.87	4.54	1.24	2.86	4.10	3.28	4.40	4.52	3.00	3.95	2.66	4.34	2.52	2.25	5.73	2.99	5.14	3.26	3.04	6.86	9.40	20.82	4.20	13.26	4.86	2.94	10.25	17.05	4.63	4.43	4.75	13.32	2.52	10.06	13.31	2.23	9.80	10.75	4.00	8.63	4.97	9.47	8.04	5.51	10.52	7.94
V27	overlapping	2.53 .. 2.38	14.50	11.41	15.60	6.65	12.99	8.44	15.81	14.36	11.83	17.85	13.76	10.23	13.10	5.80	15.08	8.22	13.41	14.45	9.93	15.87	13.26	11.30	18.21	14.49	13.92	8.95	14.99	14.42	13.75	16.67	13.62	9.64	16.85	11.85	14.30	15.69	10.67	14.37	15.72	17.55	16.50	18.38	20.27	20.23	16.88	21.90	14.87
V28	succinic acid	2.63 .. 2.58	200.76	185.86	188.26	153.94	200.23	162.05	192.76	198.85	183.20	190.70	199.92	174.36	216.27	149.49	216.96	168.65	192.31	213.71	217.09	190.08	182.12	170.02	232.49	163.10	193.92	163.93	122.16	187.60	192.68	184.64	188.09	179.95	225.38	159.96	228.91	224.85	142.91	191.69	222.90	203.49	161.92	147.62	181.18	168.58	160.52	169.03	172.11
V29	malic acid/citric acid	2.74 .. 2.64	54.65	56.89	68.40	39.07	60.06	48.64	40.49	70.24	44.56	47.29	73.38	67.88	96.66	44.92	72.59	63.88	53.55	96.97	56.29	58.95	49.41	31.80	68.68	46.74	51.85	53.60	130.18	64.56	48.36	41.25	56.91	76.74	100.44	53.21	61.77	101.09	131.55	81.26	54.82	53.48	59.20	52.00	57.17	46.79	46.07	62.62	57.25
V30	malic acid	2.80 .. 2.74	17.69	20.47	21.68	11.30	19.32	17.90	14.92	19.70	17.72	16.70	18.89	19.52	22.55	11.00	20.45	19.73	15.92	21.20	17.76	17.78	18.37	15.03	20.34	14.14	17.57	16.04	25.79	18.83	18.57	15.15	18.97	19.58	20.09	13.35	19.98	20.00	19.97	20.14	19.21	17.90	21.86	16.75	21.26	20.28	16.56	26.87	19.71
V31	15	3.14 .. 3.08	3.06	4.19	6.12	1.23	6.14	1.88	3.16	3.55	4.37	5.31	5.20	3.91	5.17	1.26	5.25	3.90	4.14	4.43	3.89	5.58	5.60	5.74	6.86	4.54	6.72	3.75	4.88	5.05	7.07	5.78	6.38	5.33	7.16	4.12	7.47	6.82	2.26	5.99	8.00	7.77	6.76	7.40	8.34	8.66	7.23	8.92	6.73
V32	coline	3.19 .. 3.17	3.61	3.95	9.90	1.89	7.49	3.26	10.23	7.68	8.07	10.93	4.52	4.01	9.43	2.97	8.77	4.54	9.71	7.74	7.41	11.10	8.40	8.44	10.62	3.97	8.84	6.13	4.54	5.56	12.31	5.97	9.21	7.28	9.83	4.43	9.41	9.63	3.68	6.34	12.92	6.93	8.67	7.56	9.04	9.41	7.06	10.37	8.91
V33	monosaccharide	3.28 .. 3.20	21.71	21.97	23.97	11.69	26.16	17.12	17.52	18.43	20.85	22.47	26.02	19.81	22.75	11.47	25.71	19.99	18.51	19.86	19.65	22.84	24.23	53.67	31.72	20.64	23.95	20.36	30.62	24.61	66.99	25.24	25.40	24.20	32.24	18.19	24.94	31.43	21.89	24.78	143.32	28.35	28.41	31.31	35.28	35.85	30.26	39.85	27.20
V34	16	3.33 .. 3.32	10.58	9.36	6.25	3.16	6.21	5.98	8.83	8.52	6.14	8.87	10.23	7.70	6.60	3.13	6.31	6.22	8.63	8.82	5.74	8.77	9.32	5.59	9.54	4.82	8.24	4.90	8.14	10.19	17.19	10.06	9.66	5.65	9.54	4.35	8.67	9.46	6.17	10.34	18.18	10.76	10.12	11.19	15.95	13.48	10.95	17.18	9.00
V35	methanol	3.35 .. 3.34	14.77	18.55	14.58	7.94	12.06	12.57	14.90	14.23	12.30	17.20	15.72	16.82	13.19	5.66	9.63	15.18	16.47	15.07	11.55	17.10	16.94	15.77	23.24	12.26	13.48	15.71	22.40	18.13	19.50	14.32	16.36	19.04	24.05	11.54	15.10	24.01	17.76	18.74	21.01	17.03	23.42	19.42	24.90	21.15	20.29	25.39	19.52
V36	isobutanol	3.37 .. 3.35	7.94	9.05	7.56	4.78	8.12	7.14	5.76	5.88	6.50	7.68	9.76	8.48	6.77	4.65	7.58	9.00	7.32	6.39	6.38	8.29	8.42	10.50	10.10	6.55	8.32	5.66	11.85	8.08	14.97	7.96	10.40	8.35	11.64	7.18	9.10	11.49	7.79	9.26	27.26	11.15	10.07	9.23	11.62	11.78	9.20	13.03	8.92
V37	17	3.51 .. 3.50	7.39	8.38	9.44	5.25	9.52	5.82	7.16	7.11	7.53	9.41	8.87	8.41	8.36	5.82	9.58	7.63	7.62	7.30	6.97	9.61	8.76	17.25	11.19	5.77	9.17	7.81	10.18	8.11	22.63	8.28	9.65	9.73	11.53	5.65	10.26	10.97	7.49	8.81	41.28	10.15	10.05	10.60	12.32	11.95	10.99	14.07	10.79
V38	glycerol	3.58 .. 3.52	629.11	532.32	493.08	465.88	551.04	541.50	574.06	526.59	500.05	548.83	546.54	499.37	510.60	457.66	556.87	506.41	546.19	509.39	539.13	560.31	606.40	941.81	675.99	546.91	716.47	512.47	519.02	582.87	1153.20	600.63	584.94	526.50	629.93	515.81	716.84	633.43	464.65	572.22	1469.31	660.77	633.98	655.59	748.90	706.76	678.57	751.82	691.17
V40	mannitol	3.79 .. 3.74	251.41	114.42	91.20	231.11	102.70	248.89	274.93	202.26	147.14	139.29	118.61	134.21	95.94	232.54	136.29	155.01	226.65	136.66	156.90	172.41	122.19	261.39	144.53	120.85	142.55	137.27	133.62	117.71	338.03	116.65	116.45	101.50	100.16	158.21	95.66	105.80	250.09	112.99	518.29	99.48	126.49	142.10	118.60	101.06	127.59	139.48	107.36
V41	mannitol	3.85 .. 3.83	15.61	14.89	11.90	11.35	12.08	15.38	13.57	13.44	13.30	13.82	13.48	13.18	12.30	10.27	12.33	13.94	12.31	11.82	12.32	13.22	16.28	29.11	23.34	14.95	16.74	14.76	15.06	20.08	36.89	16.67	20.77	17.32	25.50	14.05	16.54	25.88	13.53	22.41	62.55	18.57	18.10	19.07	21.95	19.90	20.00	23.57	19.15
V42	18	3.89 .. 3.86	18.62	15.04	13.14	11.28	13.49	17.22	16.57	13.68	15.62	16.83	16.13	13.38	13.74	10.41	13.48	14.70	15.69	12.49	14.84	17.52	19.31	231.89	22.48	14.42	18.46	15.01	16.05	20.21	314.64	20.73	20.87	15.48	29.04	14.63	22.16	29.39	14.55	21.24	595.24	22.67	22.36	22.83	28.43	28.53	24.38	32.11	24.10
V43	fructose	4.01 .. 3.98	11.42	10.15	8.44	7.55	7.89	12.02	11.22	9.66	10.91	11.07	9.80	9.38	8.93	6.95	8.74	10.52	10.68	8.84	10.54	11.61	12.14	212.74	13.44	8.87	11.74	10.58	9.28	14.02	259.94	12.46	13.25	11.18	19.59	9.23	15.15	20.12	9.06	15.01	489.24	12.65	13.85	12.88	16.35	15.55	13.60	17.58	14.46
V44	myo-inositol	4.05 .. 4.03	12.19	10.61	11.59	8.91	11.56	10.47	11.78	11.27	10.73	12.08	11.71	10.57	12.37	9.37	13.12	10.78	11.58	11.26	10.79	12.68	10.55	28.52	14.31	7.38	11.44	10.97	12.48	10.17	39.56	9.33	10.87	12.31	14.55	7.84	12.23	14.72	11.68	10.58	60.42	9.84	11.13	9.27	11.40	10.66	9.49	12.56	11.18
V45	fructose	4.13 .. 4.09	23.20	17.56	14.38	5.98	9.43	10.84	20.05	20.40	11.36	18.29	20.94	13.09	13.64	5.30	10.04	9.82	19.08	18.09	9.40	16.62	18.90	121.27	30.11	10.83	21.45	7.19	16.01	29.13	172.45	22.65	18.95	7.28	35.89	10.61	25.39	36.36	14.18	29.24	282.25	23.43	27.11	23.29	36.05	34.38	24.85	48.01	24.07
V46	19	4.28 .. 4.20	18.89	16.86	16.44	12.04	14.17	15.81	20.25	19.90	15.92	20.26	23.66	20.97	24.17	13.22	18.73	17.04	24.17	24.24	18.54	25.30	15.22	19.33	18.93	13.72	18.84	14.73	19.02	18.83	22.99	17.48	17.50	17.66	24.08	16.95	20.22	24.82	20.48	22.03	27.52	22.77	25.21	22.30	25.12	22.41	23.46	27.76	24.49
V47	monosaccharide	4.58 .. 4.54	3.09	3.51	3.04	1.64	2.92	2.50	3.57	3.04	2.84	3.81	3.13	3.00	3.53	1.17	2.78	2.67	3.69	3.35	3.02	4.11	3.84	4.31	5.49	3.07	3.46	3.80	3.79	3.95	4.86	3.53	3.66	5.19	5.63	2.86	3.72	5.92	2.30	4.23	4.74	4.24	5.73	6.24	6.13	5.03	6.17	6.09	6.09
V48	beta-glucose	4.63 .. 4.61	1.40	1.51	0.92	0.90	0.90	1.28	0.99	0.90	1.05	1.18	1.38	1.26	1.08	0.64	1.05	1.37	1.11	0.96	1.12	1.17	1.59	15.87	1.93	1.26	1.44	1.26	1.37	1.53	20.43	1.54	1.52	1.74	2.25	1.11	1.37	2.46	0.95	1.57	53.66	1.64	1.71	2.40	2.65	2.68	2.60	2.79	2.05
V49	20	5.18 .. 5.17	1.03	2.08	0.69	1.14	1.45	2.07	0.44	0.54	1.12	1.02	1.10	1.80	0.57	1.18	1.27	2.63	0.44	0.48	0.80	1.02	3.66	3.20	4.79	3.40	3.05	3.84	2.61	2.84	5.13	3.08	7.98	6.29	9.05	3.42	4.57	9.12	2.30	6.30	7.53	5.68	3.30	3.33	4.29	3.56	3.69	4.34	3.36
V50	alpha-glucose	5.22 .. 5.20	1.32	1.24	0.94	0.69	0.93	1.10	0.87	0.76	1.02	1.11	1.30	1.15	0.95	0.69	0.98	1.06	0.96	0.77	0.99	1.11	1.38	16.73	2.05	1.03	1.45	1.13	1.04	1.61	21.39	1.58	1.50	1.26	2.32	1.03	1.32	2.36	0.78	1.65	58.05	1.72	1.77	2.27	2.85	3.00	2.65	3.29	2.01
V51	21	5.25 .. 5.22	3.51	5.48	3.05	4.36	3.98	2.42	2.47	2.65	2.94	2.75	4.56	4.39	2.09	1.62	3.48	2.33	2.93	2.10	2.10	3.40	2.85	3.68	3.01	2.13	2.37	2.26	2.63	2.83	4.32	2.81	2.79	2.60	3.19	2.14	2.68	3.34	2.29	3.02	5.79	2.93	3.49	3.12	3.85	3.39	3.37	3.90	3.80
V52	22	5.30 .. 5.28	1.38	1.51	1.63	0.62	1.13	1.05	2.35	1.79	1.50	2.28	1.15	1.35	1.53	0.47	1.01	1.05	2.27	1.65	1.45	2.39	2.13	2.53	3.71	1.61	1.80	2.34	2.06	2.86	2.43	2.08	2.03	2.69	3.69	1.53	1.84	3.77	1.69	2.91	2.53	2.23	3.73	3.14	3.88	3.04	3.53	3.86	3.69
V53	disaccharide (sucrose)	5.44 .. 5.42	0.81	0.76	0.49	0.44	0.49	0.66	0.64	0.46	0.56	0.64	0.76	0.66	0.60	0.43	0.57	0.63	0.63	0.50	0.66	0.70	0.88	0.76	1.00	0.60	0.64	0.57	0.49	0.77	0.99	0.86	0.90	0.72	1.18	0.62	0.66	1.26	0.42	0.84	1.03	0.99	0.87	0.86	1.09	1.06	0.94	1.11	1.02
V54	23	5.80 .. 5.77	0.22	0.21	0.06	0.10	0.14	0.20	0.28	0.14	0.03	0.30	0.30	0.24	0.19	0.19	0.27	0.21	0.33	0.19	0.10	0.36	0.16	-0.04	0.13	0.20	-0.04	0.08	0.26	0.12	0.04	0.19	0.20	0.14	0.28	0.27	0.05	0.31	0.24	0.18	0.11	0.22	0.12	0.22	0.14	0.12	0.28	0.16	0.14
V55	24	5.91 .. 5.87	0.17	0.11	0.12	0.05	0.18	0.13	0.18	0.13	0.08	0.26	0.07	0.03	0.09	0.00	0.16	0.01	0.07	0.10	0.07	0.12	0.26	0.06	0.28	0.21	0.03	0.18	0.17	0.14	0.19	0.32	0.06	0.03	0.12	0.07	0.01	0.20	0.03	0.06	0.01	0.08	0.29	0.39	0.46	0.43	0.49	0.47	0.42
V56	epicatechin	6.09 .. 6.05	0.13	0.19	0.14	0.17	0.22	0.17	0.10	0.14	0.10	0.16	0.14	0.22	0.22	0.16	0.28	0.18	0.06	0.15	0.19	0.12	0.24	0.18	0.20	0.08	0.08	0.04	0.16	0.14	0.35	0.05	0.11	0.03	0.20	0.07	0.06	0.26	0.11	0.25	0.35	0.03	0.23	0.15	0.23	0.10	0.19	0.08	0.09
V57	25	6.30 .. 6.29	0.60	0.00	0.03	0.02	-0.01	0.35	0.19	0.04	0.23	0.10	0.56	0.00	0.05	0.03	0.00	0.34	0.17	0.04	0.24	0.10	0.70	0.07	0.04	0.02	-0.02	-0.01	0.01	0.05	0.32	0.10	0.69	-0.02	0.01	0.02	-0.02	0.02	0.02	0.06	0.30	0.11	0.04	0.01	0.03	0.00	0.01	0.31	0.34
V58	26	6.45 .. 6.41	0.03	0.01	0.01	0.02	-0.01	0.07	0.02	0.03	-0.02	0.00	-0.02	0.02	0.05	0.05	0.06	0.08	0.01	0.06	0.07	0.02	0.07	0.05	0.12	-0.01	0.01	0.07	0.24	0.05	0.21	0.01	0.03	0.05	0.17	-0.01	0.03	0.19	0.19	0.13	0.26	0.01	-0.01	-0.09	-0.01	-0.03	0.03	-0.01	-0.04
V59	caffeic acid	6.53 .. 6.47	0.16	0.13	0.06	0.08	0.02	0.15	0.11	0.16	0.08	0.06	0.10	0.13	0.11	0.12	0.11	0.15	0.11	0.15	0.14	0.14	0.17	0.16	0.22	0.03	0.07	0.07	0.16	0.14	0.33	0.05	0.10	0.01	0.25	0.00	0.02	0.29	0.21	0.18	0.32	0.03	0.04	-0.09	0.03	-0.05	0.05	0.05	0.09
V60	fumaric acid	6.68 .. 6.59	0.35	0.15	0.28	0.13	0.16	0.29	0.36	0.49	0.17	0.30	0.50	0.31	0.34	0.28	0.27	0.36	0.41	0.53	0.29	0.46	0.36	0.17	1.74	0.15	0.23	0.21	0.50	0.63	0.74	0.18	0.26	0.17	1.61	0.13	0.08	1.67	0.53	0.56	0.71	0.19	0.32	-0.04	0.21	0.15	0.14	0.40	0.24
V61	27	6.76 .. 6.68	0.50	0.74	1.14	0.35	0.67	0.71	0.79	1.04	0.69	0.63	0.43	0.79	1.18	0.37	0.66	0.73	0.69	0.90	0.75	0.67	0.53	0.58	0.63	0.22	0.91	0.63	1.43	0.73	1.39	0.30	0.44	0.64	0.57	0.22	0.69	0.65	1.25	0.90	1.41	0.24	0.61	0.27	0.60	0.47	0.33	0.90	0.54
V62	shikimic acid	6.81 .. 6.80	0.20	0.14	0.21	0.10	0.29	0.11	0.45	0.35	0.17	0.45	0.22	0.16	0.24	0.08	0.19	0.14	0.40	0.21	0.16	0.46	0.22	0.26	0.32	0.17	0.30	0.13	0.18	0.23	0.41	0.22	0.25	0.17	0.25	0.18	0.17	0.28	0.19	0.24	0.47	0.24	0.17	0.17	0.18	0.27	0.19	0.25	0.17
V63	tyrosine	6.86 .. 6.83	3.24	3.50	4.02	2.65	3.68	3.07	3.55	4.10	3.82	3.33	3.35	3.35	4.23	2.36	3.93	2.63	3.52	4.39	3.62	3.04	2.61	3.36	3.07	3.14	3.52	2.17	3.32	3.64	3.31	3.14	2.11	2.10	1.46	2.34	3.51	1.49	2.44	3.08	3.50	2.91	0.68	0.99	0.92	1.33	2.27	1.44	1.01
V64	28	6.90 .. 6.87	0.53	0.56	0.62	0.23	0.51	0.41	0.89	0.54	0.60	0.83	0.56	0.53	0.64	0.24	0.58	0.44	0.86	0.62	0.59	0.88	0.59	0.59	0.76	0.49	0.58	0.46	0.81	0.69	0.82	0.61	0.53	0.49	0.62	0.44	0.59	0.63	0.62	0.68	0.91	0.62	0.50	0.52	0.62	0.66	0.65	0.81	0.48
V65	29	7.03 .. 6.90	1.60	1.82	1.51	1.22	1.36	1.71	1.30	1.35	1.36	1.36	1.45	1.72	1.61	1.33	1.56	1.90	1.33	1.57	1.70	1.42	1.91	2.47	2.50	1.21	1.55	1.28	2.82	2.31	3.09	1.44	1.88	1.37	2.44	1.22	1.67	2.51	2.37	2.44	3.49	1.57	1.85	1.50	1.89	1.56	2.10	1.77	1.57
V66	30	7.07 .. 7.05	0.18	0.18	0.08	0.17	0.10	0.17	0.08	0.08	0.09	0.12	0.16	0.17	0.09	0.18	0.15	0.20	0.07	0.09	0.11	0.12	0.21	0.30	0.19	0.13	0.11	0.14	0.25	0.16	0.27	0.16	0.22	0.16	0.18	0.12	0.11	0.20	0.22	0.19	0.29	0.16	0.18	0.19	0.17	0.18	0.24	0.14	0.15
V67	gallic acid	7.14 .. 7.13	0.14	0.07	0.09	0.05	0.04	0.09	0.18	0.08	0.11	0.16	0.13	0.06	0.12	0.05	0.09	0.08	0.18	0.10	0.13	0.19	0.11	0.13	0.06	0.04	0.06	0.08	0.17	0.09	0.22	0.10	0.10	0.08	0.07	0.07	0.10	0.08	0.16	0.15	0.36	0.13	0.05	0.06	0.06	0.06	0.07	0.09	0.04
V68	tyrosine	7.20 .. 7.16	3.12	3.36	3.73	2.54	3.34	2.93	3.46	3.74	3.69	3.16	3.15	3.20	3.85	2.21	3.69	2.46	3.45	4.12	3.45	2.89	2.45	3.06	2.82	2.90	3.25	2.06	3.20	3.43	2.98	3.01	1.94	1.93	1.24	2.12	3.30	1.25	2.27	2.84	3.15	2.68	0.70	0.99	0.94	1.27	2.16	1.52	0.93
V69	phenethyl alcohol	7.33 .. 7.26	6.80	8.17	10.02	6.84	10.05	7.85	8.80	10.84	9.15	9.25	7.37	7.63	10.04	5.53	9.34	6.06	8.39	9.74	7.84	8.33	6.87	7.88	12.70	9.09	10.30	5.97	7.81	10.89	11.02	8.24	5.73	5.57	9.52	6.66	8.37	9.50	5.89	8.76	9.82	7.59	8.76	8.75	10.63	9.83	9.73	10.35	9.05
V70	phenethyl alcohol	7.35 .. 7.33	0.82	0.19	0.25	0.13	0.17	0.51	0.46	0.19	0.44	0.37	0.83	0.15	0.27	0.12	0.21	0.52	0.48	0.25	0.42	0.42	0.90	0.25	0.25	0.21	0.21	0.13	0.19	0.25	0.50	0.35	0.91	0.16	0.24	0.20	0.25	0.24	0.15	0.26	0.50	0.45	0.27	0.24	0.28	0.27	0.24	0.62	0.56
V71	31	7.39 .. 7.35	4.62	5.73	7.08	4.54	7.12	5.33	5.70	7.27	6.27	6.14	5.10	5.21	7.09	3.62	6.32	4.16	5.49	6.62	5.36	5.46	5.02	5.44	9.05	6.36	7.25	4.16	5.29	7.55	7.55	5.74	4.07	3.97	6.96	4.55	5.92	7.02	3.82	6.13	6.58	5.38	6.22	6.21	7.59	6.99	7.00	7.29	6.67
V72	32	7.43 .. 7.40	0.50	0.53	0.72	0.14	0.71	0.31	0.91	0.47	0.56	0.95	0.64	0.39	0.76	0.08	0.59	0.30	0.97	0.62	0.47	1.04	0.67	0.39	0.94	0.55	0.79	0.35	0.49	0.60	0.64	0.70	0.51	0.39	0.85	0.43	0.72	0.86	0.20	0.56	0.65	0.84	0.83	0.80	1.05	1.03	0.88	1.19	0.83
V73	33	7.54 .. 7.50	0.48	0.51	0.38	0.26	0.48	0.39	0.63	0.37	0.31	0.69	0.66	0.54	0.51	0.33	0.59	0.50	0.74	0.52	0.38	0.78	0.51	0.21	0.60	0.59	0.42	0.36	0.64	0.54	0.38	0.60	0.53	0.45	0.66	0.58	0.54	0.67	0.50	0.60	0.49	0.71	0.45	0.62	0.56	0.52	0.73	0.65	0.50
V74	caffeic acid	7.70 .. 7.67	0.10	0.08	0.13	0.01	0.11	0.04	0.11	0.06	0.08	0.11	0.08	0.07	0.13	-0.01	0.09	0.05	0.09	0.08	0.13	0.09	0.11	0.07	0.19	0.08	0.13	0.07	0.17	0.13	0.25	0.13	0.10	0.09	0.15	0.05	0.14	0.16	0.09	0.14	0.32	0.16	0.07	0.04	0.09	0.07	0.09	0.13	0.09
V75	34	7.88 .. 7.84	0.09	0.07	0.13	0.00	0.15	0.11	0.11	0.09	0.05	0.19	0.07	0.02	0.09	0.01	0.12	0.06	0.08	0.08	0.05	0.12	0.18	0.06	0.24	0.14	0.11	0.10	0.09	0.14	0.12	0.22	0.07	0.04	0.10	0.01	0.08	0.14	-0.01	0.09	0.07	0.12	0.18	0.18	0.28	0.25	0.25	0.35	0.24
V76	35	7.99 .. 7.96	0.49	0.44	0.33	0.35	0.41	0.42	0.49	0.36	0.29	0.58	0.51	0.40	0.35	0.32	0.45	0.37	0.51	0.35	0.29	0.54	0.42	0.23	0.52	0.51	0.25	0.27	0.48	0.41	0.29	0.53	0.40	0.28	0.47	0.42	0.34	0.49	0.35	0.41	0.31	0.53	0.40	0.56	0.55	0.50	0.59	0.57	0.45
V77	trigonellin	8.10 .. 8.04	0.67	0.52	0.53	0.30	0.54	0.42	0.67	0.38	0.46	0.77	0.67	0.44	0.54	0.32	0.58	0.45	0.67	0.44	0.45	0.78	0.72	0.47	0.71	0.51	0.59	0.47	0.38	0.45	0.59	0.71	0.65	0.51	0.68	0.46	0.55	0.71	0.32	0.45	0.58	0.85	0.66	0.63	0.78	0.73	0.67	0.83	0.63
V78	36	8.19 .. 8.17	0.12	0.05	0.06	0.01	0.07	0.03	0.19	0.06	0.05	0.18	0.14	0.07	0.08	0.04	0.09	0.06	0.18	0.08	0.06	0.21	0.06	0.03	0.05	0.06	0.05	0.03	0.06	0.03	0.03	0.07	0.07	0.05	0.07	0.08	0.08	0.07	0.07	0.06	0.06	0.12	0.08	0.06	0.09	0.09	0.06	0.13	0.07
V79	37	8.23 .. 8.21	0.08	0.04	0.05	-0.01	0.05	0.01	0.17	0.04	0.02	0.17	0.13	0.07	0.07	0.02	0.11	0.04	0.18	0.04	0.04	0.22	0.06	0.00	0.06	0.05	0.04	0.01	0.09	0.01	-0.01	0.06	0.07	0.08	0.06	0.07	0.07	0.06	0.10	0.05	0.02	0.12	0.06	0.06	0.09	0.07	0.10	0.12	0.06
V80	38	8.40 .. 8.30	0.50	0.31	0.45	0.04	0.46	0.20	0.80	0.32	0.30	0.89	0.71	0.24	0.45	0.07	0.53	0.26	0.86	0.41	0.33	0.99	0.49	0.22	0.61	0.51	0.41	0.27	0.51	0.37	0.18	0.70	0.51	0.30	0.52	0.47	0.39	0.58	0.41	0.40	0.16	0.88	0.70	0.66	0.85	1.06	0.70	1.02	0.59
V81	39	8.68 .. 8.56	0.44	0.22	0.34	-0.07	0.34	0.07	0.90	0.20	0.21	0.93	0.62	0.19	0.38	-0.02	0.52	0.20	0.97	0.35	0.27	1.20	0.36	-0.02	0.28	0.37	0.33	0.14	0.25	0.16	0.16	0.53	0.41	0.20	0.32	0.33	0.38	0.34	0.24	0.31	0.28	0.90	0.43	0.53	0.65	0.65	0.48	0.89	0.33
V82	trigonellin	8.85 .. 8.80	0.88	0.74	0.69	0.51	0.70	0.65	0.77	0.61	0.68	0.89	0.86	0.72	0.68	0.52	0.73	0.68	0.75	0.60	0.66	0.91	0.93	0.82	1.00	0.76	0.75	0.74	0.62	0.66	0.96	1.02	0.97	0.83	0.96	0.69	0.78	0.97	0.53	0.69	0.99	1.15	0.88	1.05	1.13	1.04	1.03	1.20	0.92
V83	trigonellin	9.13 .. 9.10	0.41	0.34	0.34	0.25	0.36	0.32	0.33	0.28	0.33	0.41	0.39	0.33	0.32	0.26	0.35	0.34	0.33	0.25	0.32	0.40	0.45	0.42	0.45	0.37	0.36	0.37	0.29	0.31	0.45	0.47	0.44	0.41	0.48	0.32	0.36	0.46	0.24	0.32	0.47	0.53	0.39	0.48	0.50	0.45	0.46	0.50	0.42
V84	40	9.68 .. 9.64	0.99	2.73	1.43	2.52	2.12	0.15	0.43	1.08	1.10	0.69	2.16	1.93	0.34	0.11	1.51	0.16	0.96	0.58	0.20	1.11	0.19	0.28	0.13	0.12	0.37	0.12	0.10	0.08	0.48	0.16	0.10	0.08	0.19	0.05	0.57	0.20	0.08	0.11	0.47	0.19	0.47	0.07	0.34	0.25	0.13	0.30	0.51
1 ID references: Food Anal method, 2018; NMR Metabolomics (bmrb.io)
[truncated: 33 more columns]
