# Supplementary material for: Integration of LC-HRMS and 1H NMR metabolomics data fusion approaches for classification of Amarone wine based on withering time and yeast strain
Source: Food Chem X. 2024 Jul 2;23:101607. doi: 10.1016/j.fochx.2024.101607 (PMC11279979; doi:10.1016/j.fochx.2024.101607)
Supplement: Supplementary material 7 — Table S7. Complete list of features with loading weights of sPLS-DA analysis for withering time. [file mmc7.xlsx]

## Sheet: S6. 1H-NMR-VIP yeast
Table S6. VIP markers of 1H-NMR analysis related to the different yeast strains used for wine fermentation
Class	VIP metabolties	VIP scores	Log FC ([Vulcano] vs [Inverno 1936]) : Normalized	Regulation ([Vulcano] vs [Inverno 1936]) : Normalized
Hydroxy acids and derivatives	lactic acid	2.286 ± 0.664	0.56	up
not assigned	3	2.035 ± 0.562	0.25	up
not assigned	8	2.029 ± 0.438	0.22	up
not assigned	4	1.922 ± 0.164	0.37	up
Alcohols and polyols	isopentanol	1.814 ± 0.645	0.32	up
not assigned	33	1.677 ± 0.65	0.33	up
Amino acids, peptides, and analogues	arginine	1.645 ± 0.237	0.2	up
not assigned	9	1.56 ± 0.199	0.33	up
not assigned	11	1.365 ± 0.218	0.41	up
not assigned	24	1.352 ± 0.792	-1.29	down
not assigned	19	1.179 ± 0.558	0.17	up
not assigned	34	1.14 ± 0.779	-0.81	down
not assigned	6	1.084 ± 0.141	0.09	up
Alcohols and polyols	isobutanol (1)	1.041 ± 0.403	0.08	up
not assigned	31	1.038 ± 0.717	-0.17	down
Benzene and substituted derivatives	phenethyl alcohol (2)	1.022 ± 0.645	0.16	down
	1= 3.37-3.35 ppm
	2=7.33-7.26 ppm
