# Supplementary material for: Integration of LC-HRMS and 1H NMR metabolomics data fusion approaches for classification of Amarone wine based on withering time and yeast strain
Source: Food Chem X. 2024 Jul 2;23:101607. doi: 10.1016/j.fochx.2024.101607 (PMC11279979; doi:10.1016/j.fochx.2024.101607)
Supplement: Supplementary material 8 — Table S8. Complete list of features with loading weights of sPLS-DA analysis based on yeast strains. [file mmc8.csv]

Table S7. Complete list of features with loading weights of sPLS-DA analysis for withering time.
component 1							component 2							component 3
cod	class	name	value.var				cod	class	name	value.var				cod	class	name	value.var
V4	Alcohols and polyols	isopentanol	-0.208988208				LC193	Amino acids and derivatives	L-beta-aspartyl-L-phenylalanine	0.028847511				V44	Alcohols and polyols	myo-inositol	-0.190567784
V44	Alcohols and polyols	myo-inositol	-0.163528692				LC211	Amino acids and derivatives	L-Tryptophan	0.041622465				V62	Alcohols and polyols	shikimic acid	-0.183048117
V35	Alcohols and polyols	methanol	-0.071028443				LC186	Amino acids and derivatives	L-2-Amino-3-methylenehexanoic acid	0.076374501				V36	Alcohols and polyols	isobutanol	-0.010932091
V70	Alcohols and polyols	phenethyl alcohol	-0.017323209				LC247	Amino acids and derivatives	N(6)-(Octanoyl)lysine	0.104305931				V18	Alcohols and polyols	isobutanol	0.019768856
V36	Alcohols and polyols	isobutanol	0.022919193				LC257	Amino acids and derivatives	Ornithine	0.161835153				V35	Alcohols and polyols	methanol	0.098003301
V62	Alcohols and polyols	shikimic acid	0.095657753				V68	Amino acids and derivatives	tyrosine	-0.2494125				V83	Alkaloids and derivatives	trigonellin	-0.192997435
V8	Alcohols and polyols	2,3-butanediol	0.179013303				LC166	Amino acids and derivatives	Glutathione	-0.121054938				V77	Alkaloids and derivatives	trigonellin	-0.048126958
V18	Alcohols and polyols	isobutanol	0.194336913				LC208	Amino acids and derivatives	L-Phenylalanine	-0.071311223				V63	Amino acids, peptides, and analogues	tyrosine	-0.041588162
V82	Alkaloids and derivatives	trigonellin	-0.01107442				LC85	Amino acids and derivatives	Acetylcysteine	-0.069568908				V68	Amino acids, peptides, and analogues	tyrosine	-0.024682059
V83	Alkaloids and derivatives	trigonellin	0.020341676				LC239	Amino acids and derivatives	N-Acetylglutamine	-0.060567614				V14	Amino acids, peptides, and analogues	alanine	0.097793616
V77	Alkaloids and derivatives	trigonellin	0.068739557				LC206	Amino acids and derivatives	L-Methionine	-0.053236167				V16	Amino acids, peptides, and analogues	arginine	0.193192253
V32	Amines	choline	-0.006768763				LC86	Amino acids and derivatives	Acetylhomoserine	-0.052666394				V67	Benzene and substituted derivatives	gallic acid	-0.128262494
LC291	Amines	Taurine	0.052870935				LC104	Amino acids and derivatives	Betaine	-0.040753543				V43	Carbohydrates and carbohydrate conjugates	fructose	-0.331610885
LC266	Amines	Phenylethylamine	0.164305427				LC45	Amino acids and derivatives	3-Hydroxymugineic acid	-0.035216166				V41	Carbohydrates and carbohydrate conjugates	mannitol	-0.295781343
V63	Amino acids and derivatives	tyrosine	-0.16805704				LC321	Amino acids and derivatives	Tryptophyl-Aspartate	-0.031966081				V48	Carbohydrates and carbohydrate conjugates	beta-glucose	-0.286115874
LC198	Amino acids and derivatives	L-Glutamic acid 5-phosphate	-0.142978119				LC317	Amino acids and derivatives	Isoleucyl-Tryptophan	-0.005067216				V50	Carbohydrates and carbohydrate conjugates	alpha-glucose	-0.270881303
V68	Amino acids and derivatives	tyrosine	-0.123397676				LC322	Amino acids and derivatives	Tryptophyl-Leucine	-0.004389522				V45	Carbohydrates and carbohydrate conjugates	fructose	-0.112720395
LC188	Amino acids and derivatives	L-3-Cyanoalanine	-0.11740002				LC231	Benzene and substituted derivatives	Methyleugenol	-0.09647515				V33	Carbohydrates and carbohydrate conjugates	monosaccharide	-0.049572085
V11	Amino acids and derivatives	threonine	-0.101155196				LC36	Benzene and substituted derivatives	2-Propenyl 2-aminobenzoate	-0.043988265				V23	Carbonyl compounds	ethanal	0.011600736
LC86	Amino acids and derivatives	Acetylhomoserine	-0.098412878				LC95	Carbohydrates and carbohydrate conjugates	Arbutin	0.014821857				LC314	Carotenes	7,8-Dihydrolycopene	-0.113933507
LC143	Amino acids and derivatives	Dopaquinone	-0.073405278				LC170	Carbohydrates and carbohydrate conjugates	Gynocardin	0.031501617				V74	Cinnamic acids and derivatives	caffeic acid	-0.229686286
V16	Amino acids and derivatives	arginine	-0.073289836				LC113	Carbohydrates and carbohydrate conjugates	Castamollissin	0.144451377				V59	Cinnamic acids and derivatives	caffeic acid	-0.122006829
LC243	Amino acids and derivatives	N-hydroxy-L-tryptophan	-0.038325919				LC182	Carbohydrates and carbohydrate conjugates	Isopentenyladenine-9-glucoside	-0.122813388				LC161	Dipeptides	gamma-Glutamylmethionine	0.044732115
LC126	Amino acids and derivatives	Cysteineglutathione disulfide	-0.023114543				LC114	Carbonyl compounds	Chorismate	0.131805537				V12	Hydroxy acids and derivatives	lactic acid	0.020773586
LC240	Amino acids and derivatives	N-Acetylleucine	-0.017913244				LC246	Carbonyl compounds	N'-Formylkynurenine	-0.36653746				LC194	Lipids and derivatives	L-Carnitine	-0.61213977
LC177	Amino acids and derivatives	Iminoaspartic acid	-0.015809469				LC56	Carbonyl compounds	4-(2-Amino-3-hydroxyphenyl)-2,4-dioxobutanoic acid	-0.167245441				LC167	Lipids and derivatives	Glycerol 1-(9Z-octadecenoate) 2-octanoate 3-tetradecanoate	-0.369517307
LC274	Amino acids and derivatives	Pyrroline hydroxycarboxylic acid	-0.01413767				LC294	Cinnamic acids and derivatives	trans-Ferulic acid	0.034457015				LC140	Lipids and derivatives	Docosahexaenoic acid	-0.141872429
LC154	Amino acids and derivatives	Galactosyl 4-hydroxyproline	-0.012033138				LC245	Cinnamic acids and derivatives	N-trans-Sinapoyltyramine	0.129452947				LC3	Lipids and derivatives	(13E)-11a-Hydroxy-9,15-dioxoprost-13-enoic acid	-0.067837025
LC158	Amino acids and derivatives	gamma-Glutamyl-S-methylcysteine	-0.011610165				LC172	Cinnamic acids and derivatives	Heptyl cinnamate	-0.113181708				LC233	Other	Moracin K	-0.657182069
LC93	Amino acids and derivatives	Anserine	0.001252029				LC89	Cinnamic acids and derivatives	Aegle marmelos Alkaloid C	-0.039802199				V60	Other	fumaric acid	-0.082855986
LC247	Amino acids and derivatives	N(6)-(Octanoyl)lysine	0.013756615				LC174	Cinnamic acids and derivatives	Hydrocinnamic acid	-0.02752082				LC84	Other	Acetylcarnosine	-0.012682931
LC212	Amino acids and derivatives	L-Tyrosine	0.052761328				LC103	Coumarins and derivatives	Bergapten	-0.003507639				LC287	Other	Sphinganine	0.005744773
LC202	Amino acids and derivatives	L-Isoleucine	0.056907276				LC249	Flavonoids	Nelumboside	0.014344994				V28	Other	succinic acid	0.189178564
LC322	Amino acids and derivatives	Tryptophyl-Leucine	0.067225706				LC283	Flavonoids	Sativan	0.081988723				LC87	Purine nucleosides	Adenosine	-0.130185549
LC317	Amino acids and derivatives	Isoleucyl-Tryptophan	0.083487187				LC168	Flavonoids	Glycyrrhizaisoflavone B	0.138147757				V42	/	nd	-0.313090208
LC199	Amino acids and derivatives	L-Glutamine	0.090093345				LC116	Flavonoids	Cirsiliol	0.212321567				V46	/	nd	0.20127933
LC321	Amino acids and derivatives	Tryptophyl-Aspartate	0.121586247				LC278	Flavonoids	Resveratrol	0.213168466				V58	/	nd	-0.190390585
V20	Amino acids and derivatives	proline	0.131145746				LC1	Flavonoids	(-)-Epiafzelechin	-0.142026783				V37	/	nd	-0.176175584
LC160	Amino acids and derivatives	gamma-Glutamylleucine	0.156300556				LC185	Flavonoids	Kaempferol 3-sophorotrioside	-0.099259075				V27	/	overlapping	0.133569528
LC216	Amino acids and derivatives	Leucyl-phenylalanine	0.156562032				LC214	Flavonoids	Leucodelphinidin 3-[galactosyl-(1->4)-glucoside]	-0.087888885				V5	/	nd	0.126852206
LC242	Amino acids and derivatives	N-Alpha-acetyllysine	0.158098259				LC313	Flavonoids	7,4'-Dihydroxyflavone	-0.004013929				V13	/	nd	0.125172827
LC215	Amino acids and derivatives	Leucyl-Leucine	0.158770572				LC23	Indoles and derivatives	1H-Indole-3-carboxaldehyde	0.015611362				V26	/	nd	-0.118610481
LC98	Amino acids and derivatives	Asymmetric dimethylarginine	0.15922633				LC229	Indoles and derivatives	Methyl oxindole-3-acetate	-0.056746156				V72	/	nd	0.107732553
LC203	Amino acids and derivatives	L-Lysine	0.162281041				LC111	Lipids and derivatives	Caprylic acid	0.03087176				V49	/	nd	-0.100255194
V14	Amino acids and derivatives	alanine	0.173900734				LC287	Lipids and derivatives	Sphinganine	0.064847672				V80	/	nd	0.098168734
LC241	Amino acids and derivatives	N-Acetylornithine	0.182360907				LC6	Lipids and derivatives	(4R,5S,7R,11x)-11,12-Dihydroxy-1(10)-spirovetiven-2-one 12-glucoside	0.068339919				V10	/	nd	0.096729501
LC61	Amino acids and derivatives	4-Hydroxyproline	0.193083068				LC80	Lipids and derivatives	7,8-Diaminopelargonic acid	0.073628259				V54	/	nd	0.08351577
V69	Benzene and substituted derivatives	phenethyl alcohol	-0.183036001				LC110	Lipids and derivatives	Caproic acid	0.13484717				V17	/	nd	0.076295794
LC46	Benzene and substituted derivatives	3-Methoxy-4-Hydroxyphenylglycol sulfate	-0.111325791				LC184	Lipids and derivatives	Itaconic acid	0.191058613				V76	/	nd	0.074220012
LC231	Benzene and substituted derivatives	Methyleugenol	0.006367498				LC320	Lipids and derivatives	PC(16:0/16:0)	-0.105198298				V52	/	nd	0.049769692
LC7	Benzene and substituted derivatives	(6E)-Piperamide-C7:1	0.151344636				LC285	Lipids and derivatives	SM(d18:1/14:0)	-0.104239773				V6	/	nd	0.036065259
LC153	Carbohydrates and carbohydrate conjugates	Galactose 1-phosphate	-0.118118485				LC250	Lipids and derivatives	Neotussilagolactone	-0.090496983				V78	/	nd	0.034324017
LC280	Carbohydrates and carbohydrate conjugates	Ribose 1-phosphate	-0.072313907				LC256	Lipids and derivatives	Oleamide	-0.076767691				V64	/	nd	-0.029526623
LC312	Carbohydrates and carbohydrate conjugates	3-Phosphoglyceric acid	-0.055550749				LC132	Lipids and derivatives	Dethiobiotin	-0.076132659				V15	/	nd	0.027872196
LC302	Carbohydrates and carbohydrate conjugates	Urolithin A 3,8-O-diglucuronide	-0.051785792				LC137	Lipids and derivatives	Dihydrozeatin-O-glucoside	-0.050065131				V7	/	nd	0.022962801
V40	Carbohydrates and carbohydrate conjugates	mannitol	-0.051331073				LC271	Lipids and derivatives	Propionylcarnitine	-0.03627638				V55	/	nd	0.019447413
V38	Carbohydrates and carbohydrate conjugates	glycerol	-0.012379566				LC319	Lipids and derivatives	PA(18:1(9Z)/18:1(11Z))	-0.009056451				V79	/	nd	0.008673247
V48	Carbohydrates and carbohydrate conjugates	beta-glucose	-0.010209998				LC108	Lipids and derivatives	Butyl butyryllactate	-0.001562547				V84	/	nd	0.005677541
LC316	Carbohydrates and carbohydrate conjugates	Glucosamine 6-phosphate	-0.007014487				LC96	Organic acids	Ascorbic acid	0.015612595				V66	/	nd	-0.001206817
V50	Carbohydrates and carbohydrate conjugates	alpha-glucose	-0.005511909				LC53	Organic acids	3,6-Dihydronicotinic acid	0.06092017
V43	Carbohydrates and carbohydrate conjugates	fructose	0.00298438				LC79	Organic acids	7-Hydroxy-2-methyl-4-oxo-4H-1-benzopyran-5-acetic acid	0.302538965
V33	Carbohydrates and carbohydrate conjugates	monosaccharide	0.011753142				LC72	Organic acids	5,10-Methylene-THF	-0.050727481
LC182	Carbohydrates and carbohydrate conjugates	Isopentenyladenine-9-glucoside	0.012660973				LC48	Organic acids	3-Methyl-2-oxovaleric acid	-0.01685302
V45	Carbohydrates and carbohydrate conjugates	fructose	0.093468923				LC261	Other	Pantolactone	0.041258053
V47	Carbohydrates and carbohydrate conjugates	monosaccharide	0.142202139				LC55	Other	3beta,6beta-Dihydroxynortropane	0.194117855
LC101	Carbonyl compounds	Benzoquinoneacetic acid	-0.147056644				LC2	Other	(+)-3-(3,4-Methylenedioxyphenyl)-1,2-propanediol	0.224701799
V23	Carbonyl compounds	ethanal	-0.122154059				LC105	Other	Biotin	-0.127736726
V22	Carbonyl compounds	acetoin	-0.090584351				LC10	Other	(R)-Methysticin	-0.117266634
LC47	Carbonyl compounds	3-Methyl-2-cyclohexen-1-one	-0.049809725				LC295	Other	Trimethylpyrazine	-0.083749121
LC25	Carbonyl compounds	2-Acetyloxazole	-0.039097003				LC109	Other	Calystegin A3	-0.042461441
LC34	Carbonyl compounds	2-Methylpropyl 2-aminobenzoate	0.143187054				LC42	Phenolics	3-Glucosyl-2,3',4,4',6-pentahydroxybenzophenone	-0.209304323
V59	Cinnamic acids and derivatives	caffeic acid	-0.102239412				LC307	Phenolics	Yuccaol C	-0.096587269
LC174	Cinnamic acids and derivatives	Hydrocinnamic acid	-0.037066684				LC19	Piperidines	1-Piperidinecarboxaldehyde	-0.057612879
LC244	Cinnamic acids and derivatives	N-trans-Feruloyloctopamine	0.102780677				LC175	Purine derivatives	Hypoxanthine	-0.106671216
V56	Flavonoids	epicatechin	-0.160825795				LC179	Purine nucleosides	Inosine	0.148254131
LC74	Flavonoids	5'-Hydroxycastavinol	-0.129459328				LC66	Pyridines and derivatives	5-(2-Furanyl)-1,2,3,4,5,6-hexahydro-7H-cyclopenta[b]pyridin-7-one	-0.121602607
LC173	Flavonoids	Hesperetin 7-glucoside	-0.095486653				LC122	Pyridines and derivatives	Cotinine	-0.091658015
LC54	Flavonoids	3,7-Dimethylquercetin	-0.084395232				LC299	Pyrimidine nucleosides	Uridine	0.068182775
LC263	Flavonoids	Patuletin 3-gentiobioside	-0.078395706				LC300	Pyrimidine nucleotides	Uridine 2',3'-cyclic phosphate	0.081157297
LC97	Flavonoids	Astilbin	-0.07634302				LC227	Terpenoids	Melleolide C	0.000530524
LC234	Flavonoids	Myricetin	-0.052603882				LC164	Terpenoids	Geranylgeranyl-PP	-0.175337134
LC275	Flavonoids	Quercetin 3-gluco-xyloside	-0.026411771				V24	/	nd	0.5966869
LC94	Flavonoids	Apigenin 7-sulfate	-0.01972948				V52	/	nd	0.5926285
LC169	Flavonoids	Gossypetin 8-glucuronide 3-sulfate	-0.018418655				V49	/	nd	0.4506985
LC185	Flavonoids	Kaempferol 3-sophorotrioside	0.027307636				V46	/	nd	-0.1239618
LC313	Flavonoids	7,4'-Dihydroxyflavone	0.135270753				V7	/	nd	-0.1097905
LC123	Flavonoids	Cyanidin 3-(diferuloylsophoroside) 5-glucoside	0.152817075
LC219	Flavonoids	Licorisoflavan A	0.162473753					Abbreviations:
LC229	Indoles and derivatives	Methyl oxindole-3-acetate	0.01902189					PC	phosphatidylcholine
LC178	Indoles and derivatives	Indoleacetic acid	0.056177389					SM	Sphingomyelin
LC226	Indoles and derivatives	Melatonin	0.103040608					PA	Phosphatidic acid
LC320	Lipids and derivatives	PC(16:0/16:0)	-0.139521369
LC51	Lipids and derivatives	3-Oxotetradecanoic acid	-0.122060084
LC262	Lipids and derivatives	Pantothenol	-0.070440823
LC285	Lipids and derivatives	SM(d18:1/14:0)	-0.061729069
LC73	Lipids and derivatives	5,8,12-Trihydroxy-9-octadecenoic acid	-0.031391927
LC137	Lipids and derivatives	Dihydrozeatin-O-glucoside	0.005201238
LC150	Lipids and derivatives	Ethyl (E)-3-hexenoate	0.007425651
LC207	Lipids and derivatives	L-Octanoylcarnitine	0.041317429
LC108	Lipids and derivatives	Butyl butyryllactate	0.058105889
LC141	Lipids and derivatives	Dodecanoylcarnitine	0.093900252
LC138	Lipids and derivatives	Diisobutyl adipate	0.129523232
LC251	Lipids and derivatives	Nonanoylcarnitine	0.131557595
LC271	Lipids and derivatives	Propionylcarnitine	0.138477527
LC171	Lipids and derivatives	Heptanoic acid	0.173049939
LC318	Lipids and derivatives	LysoPA(18:2(9Z,12Z)/0:0)	0.176948931
LC297	Lipids and derivatives	Undecanoylcarnitine	0.181502282
V29	Organic acids	malic acid/citric acid	-0.181349623
V12	Organic acids	lactic acid	-0.159501513
LC28	Organic acids	2-Furoic acid	-0.143698757
LC205	Organic acids	L-Malic acid	-0.129228962
LC63	Organic acids	4-O-Methylgallic acid 3-O-sulphate	-0.11404428
LC41	Organic acids	3-(3,4-Dihydroxyphenyl)lactic acid	-0.097179677
V30	Organic acids	malic acid	-0.09480446
LC305	Organic acids	Vanillylmandelic acid	-0.090144342
V60	Organic acids	fumaric acid	-0.077868561
LC13	Organic acids	(S)-alpha-Amino-4-carboxy-3-furanpropanoic acid	-0.034340261
LC117	Organic acids	cis-3-Hexenyl lactate	-0.029672351
LC88	Organic acids	Adenylsuccinic acid	-0.010296355
LC82	Organic acids	Abscisic acid aldehyde	0.020036889
V28	Organic acids	succinic acid	0.049178081
V67	Organic acids	gallic acid	0.08402219
V21	Organic acids	acetic acid	0.139814148
LC279	Other	Riboflavin	-0.152070284
LC295	Other	Trimethylpyrazine	-0.070108162
LC109	Other	Calystegin A3	-0.026127828
LC24	Phenols	2-(3,4-Dihydroxyphenylethyl)-6-epi-elenaiate	-0.150091543
LC267	Phenols	Pimentol	-0.148451029
LC121	phenols	coniferyl acetate	-0.024509308
LC112	Phenols	Capsiate	0.130754108
LC40	Purine nucleotides	2'-Deoxyguanosine 5'-monophosphate	-0.067029887
LC146	Pyrimidine nucleotides	dUMP	-0.03946807
LC301	Pyrimidine nucleotides	Uridine 5'-monophosphate	-0.007854131
LC264	Terpenoids	Perillic acid	-0.055025974
LC213	Terpenoids	Lactapiperanol C	-0.021003606
LC323	Terpenoids	Xanthoperol	0.090840508
LC81	Terpenoids	9'-Carboxy-alpha-tocotrienol	0.093895635
LC303	Terpenoids	Valtrate	0.10733168
V81	/	nd		0.194955512
V71	/	nd		-0.190278463
V80	/	nd		0.187358046
V31	/	nd		0.18399292
V34	/	nd		0.182145985
V79	/	nd		0.173204325
V75	/	nd		0.156614051
V25	/	nd		0.154679633
V76	/	nd		-0.146588785
V61	/	nd		-0.141309202
V65	/	nd		-0.140142282
V54	/	nd		-0.136441655
V78	/	nd		0.134322544
V13	/	nd		-0.129184596
V6	/	nd		-0.122263063
V5	/	nd		-0.119692044
V84	/	nd		-0.111624254
V73	/	nd		-0.110315179
V3	/	nd		-0.102402445
V19	/	nd		0.101239197
V72	/	nd		0.098341062
V55	/	nd		0.0852901
V15	/	nd		0.083844663
V57	/	nd		-0.073396031
V49	/	nd		0.068156294
V27	/	overlapping		0.061668264
V51	/	nd		-0.057432734
V66	/	nd		-0.048299452
V24	/	nd		-0.044276707
V52	/	nd		0.034613843
V58	/	nd		-0.032961449
V46	/	nd		0.03190047
V2	/	nd		-0.030768309
V17	/	nd		0.025772378
V10	/	nd		0.025616161
V7	/	nd		-0.021960457
V37	/	nd		0.016650022
V26	/	nd		-0.011299418
V64	/	nd		-0.010632912
V9	/	nd		-0.005947497
V42	/	nd		0.00584912
	Abbreviations:
	PC	phosphatidylcholine
	SM	Sphingomyelin
	LysoPA	lysophosphatidic acid
	dUMP	Deoxyuridine monophosphate
